# Supplementary material for: CIRCADIAN CLOCK-ASSOCIATED 1 Inhibits Leaf Senescence in Arabidopsis
Source: Front Plant Sci. 2018 Mar 6;9:280. doi: 10.3389/fpls.2018.00280 (PMC5845730; doi:10.3389/fpls.2018.00280)
Supplement: Supplementary file 1 [file Table_1.XLSX]

## Sheet: Sheet1
Supplementary Table 1. Gene lists in Figure 2B.
The gene lists of SIG and SRG are driven from published paper (Plant Physiology 2006, 141(2):776-792).The gene lists of NRS and PRS are driven from published paper (Nucleic acids research 2014, 42(1):1200-1205).
CBS genes	SIG(1961）	589 overlap genes between CBS and SIG	SRG（1554）	442 overlap genes between CBS and SRG	EE Genes(2330)	172 overlap genes between EE and SIG	141 overlap genes between EE and SRG	NRS genes(92)	PRS genes(91)
AT5G28232	AT1G01140	AT1G01340	AT1G01080	AT1G01100	AT4G31354	AT1G01470	AT1G02205	AT1G02860	AT1G01480
AT3G31909	AT1G01240	AT1G01480	AT1G01100	AT1G02205	AT4G31354	AT1G01550	AT1G05190	AT1G04010	AT1G04310
AT5G45576	AT1G01340	AT1G02660	AT1G01120	AT1G03600	AT4G31354	AT1G02310	AT1G07050	AT1G08720	AT1G04620
AT5G53160	AT1G01360	AT1G02790	AT1G01170	AT1G04040	AT4G31354	AT1G02400	AT1G10060	AT1G09570	AT1G13260
AT1G26440	AT1G01440	AT1G02850	AT1G01300	AT1G04430	AT4G31354	AT1G02450	AT1G10200	AT1G10470	AT1G17420
AT1G53320	AT1G01470	AT1G03820	AT1G01430	AT1G04640	AT2G21660	AT1G02860	AT1G10760	AT1G11680	AT1G19220
AT3G09150	AT1G01480	AT1G04960	AT1G01540	AT1G06950	AT2G21660	AT1G05100	AT1G14890	AT1G11755	AT1G32080
AT4G06493	AT1G01550	AT1G05300	AT1G01620	AT1G07050	AT2G21660	AT1G07040	AT1G17200	AT1G19050	AT1G49010
AT4G09570	AT1G01560	AT1G06050	AT1G01970	AT1G07440	AT2G21660	AT1G07670	AT1G20030	AT1G20780	AT1G50030
AT1G04860	AT1G01680	AT1G06310	AT1G02150	AT1G08380	AT1G07040	AT1G08820	AT1G22630	AT1G20900	AT1G55020
AT1G09950	AT1G01720	AT1G06520	AT1G02205	AT1G09310	AT1G07040	AT1G11210	AT1G22700	AT1G26670	AT1G58340
AT1G18950	AT1G01730	AT1G07040	AT1G03130	AT1G09750	AT1G07040	AT1G11925	AT1G23360	AT1G27320	AT1G59750
AT1G26590	AT1G02220	AT1G07590	AT1G03310	AT1G10760	AT1G22770	AT1G14870	AT1G23400	AT1G32230	AT1G62300
AT1G31258	AT1G02310	AT1G08230	AT1G03420	AT1G11260	AT1G22770	AT1G16540	AT1G26920	AT1G44446	AT1G64280
AT1G33370	AT1G02360	AT1G08920	AT1G03475	AT1G12500	AT1G22770	AT1G17030	AT1G28150	AT1G52340	AT1G65480
AT1G34300	AT1G02390	AT1G09070	AT1G03600	AT1G12860	AT1G28050	AT1G17420	AT1G29070	AT1G54040	AT1G66330
AT1G47300	AT1G02400	AT1G09080	AT1G03630	AT1G12900	AT1G28050	AT1G18570	AT1G29670	AT1G54210	AT1G69270
AT1G47490	AT1G02450	AT1G09350	AT1G03675	AT1G13440	AT1G28050	AT1G20620	AT1G32500	AT1G59940	AT1G69490
AT2G05630	AT1G02470	AT1G09940	AT1G03870	AT1G13650	AT1G33740	AT1G23550	AT1G44575	AT1G62040	AT1G72520
AT3G21170	AT1G02610	AT1G10070	AT1G04040	AT1G13730	AT1G33740	AT1G25370	AT1G45474	AT1G66340	AT1G73500
AT3G23165	AT1G02660	AT1G13260	AT1G04240	AT1G13930	AT1G33740	AT1G32700	AT1G50450	AT1G67140	AT1G74710
AT3G32047	AT1G02790	AT1G13340	AT1G04250	AT1G14030	AT1G33743	AT1G44130	AT1G54410	AT1G70170	AT1G79850
AT3G33145	AT1G02816	AT1G13360	AT1G04420	AT1G14270	AT1G33743	AT1G44750	AT1G64770	AT1G76490	AT1G80350
AT3G47290	AT1G02850	AT1G13750	AT1G04430	AT1G15690	AT1G33743	AT1G47128	AT1G66150	AT2G01830	AT2G21660
AT3G59990	AT1G02860	AT1G13880	AT1G04640	AT1G15730	AT1G42650	AT1G51790	AT1G69040	AT2G05630	AT2G22810
AT4G00355	AT1G02920	AT1G14200	AT1G04680	AT1G15820	AT1G42650	AT1G52200	AT1G70820	AT2G20570	AT2G27050
AT4G01760	AT1G02930	AT1G14370	AT1G04820	AT1G16720	AT1G42650	AT1G52890	AT1G71500	AT2G27840	AT2G31070
AT4G10110	AT1G03080	AT1G14870	AT1G05140	AT1G17650	AT1G45474	AT1G53100	AT1G74470	AT2G31260	AT2G32830
AT4G17950	AT1G03220	AT1G15110	AT1G05190	AT1G17840	AT1G45474	AT1G54130	AT1G74520	AT2G38120	AT2G33150
AT4G17960	AT1G03290	AT1G17020	AT1G05385	AT1G17970	AT1G45474	AT1G58360	AT1G74670	AT2G39770	AT2G36270
AT4G18020	AT1G03495	AT1G17030	AT1G05850	AT1G18730	AT1G68050	AT1G59870	AT1G75800	AT2G40750	AT2G38050
AT4G29380	AT1G03740	AT1G17780	AT1G06190	AT1G19540	AT1G68050	AT1G61340	AT1G76270	AT2G40940	AT2G40220
AT4G39820	AT1G03820	AT1G18870	AT1G06680	AT1G20020	AT1G68050	AT1G61800	AT1G79460	AT2G41310	AT2G41060
AT4G39830	AT1G03850	AT1G18890	AT1G06830	AT1G20030	AT2G01905	AT1G63720	AT1G80600	AT2G42530	AT2G42620
AT5G08740	AT1G04280	AT1G19020	AT1G06950	AT1G20950	AT2G01905	AT1G65690	AT2G01250	AT2G42540	AT2G43790
AT5G19720	AT1G04580	AT1G19250	AT1G07050	AT1G23080	AT2G01905	AT1G66700	AT2G02100	AT2G43400	AT2G44050
AT5G37560	AT1G04770	AT1G19270	AT1G07320	AT1G23310	AT2G33830	AT1G67970	AT2G15090	AT2G44140	AT2G45660
AT5G37710	AT1G04780	AT1G21120	AT1G07440	AT1G23400	AT2G33830	AT1G68820	AT2G15970	AT2G45170	AT2G47190
AT5G38350	AT1G04960	AT1G21400	AT1G07650	AT1G24170	AT2G33830	AT1G72070	AT2G18560	AT2G47585	AT3G15010
AT5G65660	AT1G04970	AT1G21450	AT1G07770	AT1G26150	AT3G05800	AT1G72120	AT2G24290	AT3G06420	AT3G15030
AT1G03640	AT1G05000	AT1G21670	AT1G08380	AT1G26820	AT3G05800	AT1G72890	AT2G26900	AT3G07525	AT3G20770
AT1G05065	AT1G05010	AT1G21920	AT1G08520	AT1G27480	AT3G05800	AT1G73750	AT2G29180	AT3G15580	AT3G29035
AT1G05920	AT1G05060	AT1G22360	AT1G08540	AT1G29470	AT3G07650	AT1G74360	AT2G29310	AT3G19190	AT3G44880
AT1G06170	AT1G05100	AT1G22410	AT1G08550	AT1G29660	AT3G07650	AT1G77000	AT2G29630	AT3G23150	AT3G45140
AT1G10590	AT1G05300	AT1G22570	AT1G08980	AT1G29700	AT3G07650	AT1G80920	AT2G37220	AT3G45300	AT3G49700
AT1G11520	AT1G05340	AT1G23040	AT1G09310	AT1G29920	AT3G51400	AT2G04100	AT2G40130	AT3G47450	AT3G52430
AT1G12030	AT1G05560	AT1G23130	AT1G09340	AT1G29930	AT3G51400	AT2G06050	AT2G42530	AT3G48100	AT3G56860
AT1G12860	AT1G05570	AT1G23550	AT1G09390	AT1G31410	AT3G51400	AT2G06530	AT3G04550	AT3G51970	AT4G08040
AT1G13090	AT1G05620	AT1G23870	AT1G09750	AT1G32500	AT4G26530	AT2G16595	AT3G05730	AT3G56400	AT4G11280
AT1G16910	AT1G05680	AT1G26380	AT1G10020	AT1G32990	AT4G26530	AT2G16700	AT3G05800	AT3G57040	AT4G11910
AT1G17030	AT1G05710	AT1G26420	AT1G10060	AT1G33290	AT4G26530	AT2G18170	AT3G05880	AT3G59950	AT4G13250
AT1G17290	AT1G06050	AT1G27100	AT1G10200	AT1G34000	AT5G12270	AT2G25450	AT3G10520	AT3G60640	AT4G15530
AT1G17650	AT1G06310	AT1G27980	AT1G10360	AT1G35680	AT5G12270	AT2G26560	AT3G12120	AT3G61710	AT4G18390
AT1G17760	AT1G06520	AT1G28130	AT1G10370	AT1G36390	AT5G12270	AT2G27150	AT3G14820	AT3G62770	AT4G19890
AT1G17780	AT1G06570	AT1G28190	AT1G10470	AT1G41830	AT5G23550	AT2G27200	AT3G15450	AT4G00650	AT4G22920
AT1G18075	AT1G07000	AT1G28480	AT1G10760	AT1G43670	AT5G23550	AT2G27500	AT3G15570	AT4G04620	AT4G23810
AT1G24440	AT1G07040	AT1G29340	AT1G10960	AT1G43710	AT5G23550	AT2G30440	AT3G16180	AT4G09010	AT4G24230
AT1G26130	AT1G07400	AT1G29640	AT1G11260	AT1G44446	AT5G48250	AT2G30930	AT3G17120	AT4G12570	AT4G27330
AT1G27220	AT1G07590	AT1G29690	AT1G11410	AT1G45230	AT5G48250	AT2G33150	AT3G17390	AT4G14880	AT4G28140
AT1G30710	AT1G07600	AT1G29800	AT1G11545	AT1G48030	AT5G48250	AT2G35290	AT3G18000	AT4G16110	AT4G29100
AT1G30784	AT1G07630	AT1G30620	AT1G11720	AT1G48350	AT5G64395	AT2G36950	AT3G18680	AT4G16520	AT4G29130
AT1G30930	AT1G07670	AT1G31120	AT1G11820	AT1G48420	AT5G64395	AT2G42280	AT3G19820	AT4G21980	AT4G30520
AT1G30935	AT1G07810	AT1G31350	AT1G11850	AT1G48480	AT5G64395	AT2G46600	AT3G20230	AT4G23713	AT4G34160
AT1G31250	AT1G08050	AT1G32460	AT1G11860	AT1G51080	AT5G64400	AT2G47040	AT3G24430	AT4G25470	AT4G35580
AT1G34780	AT1G08230	AT1G32920	AT1G12090	AT1G51100	AT5G64400	AT3G01540	AT3G26570	AT4G31910	AT4G36730
AT1G34844	AT1G08310	AT1G33960	AT1G12230	AT1G51110	AT5G64400	AT3G04060	AT3G27770	AT4G34460	AT4G37770
AT1G35143	AT1G08320	AT1G34040	AT1G12500	AT1G51400	AT1G02420	AT3G09390	AT3G28860	AT4G34890	AT4G39400
AT1G36340	AT1G08450	AT1G35190	AT1G12800	AT1G51440	AT1G02420	AT3G11820	AT3G46640	AT4G34900	AT5G03280
AT1G42595	AT1G08650	AT1G35210	AT1G12860	AT1G51940	AT1G02780	AT3G12800	AT3G46970	AT4G36400	AT5G03730
AT1G47578	AT1G08820	AT1G36370	AT1G12900	AT1G54350	AT1G02780	AT3G14440	AT3G47470	AT4G37000	AT5G04900
AT1G49440	AT1G08920	AT1G44770	AT1G13380	AT1G54410	AT1G02820	AT3G19010	AT3G47860	AT4G38630	AT5G05700
AT1G49715	AT1G08930	AT1G44960	AT1G13440	AT1G54500	AT1G02820	AT3G19130	AT3G50270	AT5G01747	AT5G13170
AT1G50140	AT1G08940	AT1G45150	AT1G13650	AT1G54780	AT1G06470	AT3G21560	AT3G53800	AT5G09860	AT5G13800
AT1G52050	AT1G09070	AT1G48000	AT1G13730	AT1G56580	AT1G06470	AT3G21690	AT3G53920	AT5G09900	AT5G14930
AT1G53240	AT1G09080	AT1G48260	AT1G13820	AT1G59840	AT1G10200	AT3G23790	AT3G54470	AT5G10140	AT5G15250
AT1G53370	AT1G09240	AT1G48370	AT1G13930	AT1G60000	AT1G10200	AT3G25020	AT3G56090	AT5G13180	AT5G17690
AT1G53400	AT1G09350	AT1G48490	AT1G14030	AT1G60950	AT1G10210	AT3G26180	AT3G60750	AT5G13790	AT5G37060
AT1G54640	AT1G09480	AT1G49050	AT1G14150	AT1G61520	AT1G10210	AT3G26290	AT3G61580	AT5G15410	AT5G39610
AT1G60250	AT1G09500	AT1G51780	AT1G14270	AT1G62480	AT1G11210	AT3G29035	AT3G62720	AT5G17290	AT5G41410
AT1G60500	AT1G09510	AT1G51890	AT1G14280	AT1G62750	AT1G11210	AT3G44860	AT3G63160	AT5G25620	AT5G42270
AT1G61150	AT1G09530	AT1G52000	AT1G14345	AT1G64390	AT1G12710	AT3G45300	AT3G63170	AT5G27807	AT5G48880
AT1G62340	AT1G09560	AT1G52080	AT1G14700	AT1G65960	AT1G12710	AT3G45730	AT4G00370	AT5G35750	AT5G59220
AT1G62350	AT1G09740	AT1G52540	AT1G14890	AT1G66430	AT1G14685	AT3G47420	AT4G01800	AT5G39510	AT5G60910
AT1G64900	AT1G09940	AT1G52565	AT1G15000	AT1G66820	AT1G14685	AT3G47800	AT4G03150	AT5G44190	AT5G62000
AT1G65520	AT1G09970	AT1G52880	AT1G15140	AT1G67740	AT1G17770	AT3G49490	AT4G03210	AT5G45900	AT5G63110
AT1G68390	AT1G10070	AT1G52890	AT1G15180	AT1G68530	AT1G17770	AT3G50760	AT4G03400	AT5G50210	AT5G64440
AT1G68490	AT1G10140	AT1G53100	AT1G15260	AT1G68560	AT1G17940	AT3G50970	AT4G03520	AT5G52300	AT5G64930
AT1G68700	AT1G10340	AT1G53310	AT1G15290	AT1G68590	AT1G17940	AT3G51450	AT4G04020	AT5G52310	AT5G65010
AT1G69720	AT1G10410	AT1G54460	AT1G15390	AT1G68780	AT1G18330	AT3G55470	AT4G04330	AT5G62165	AT5G65800
AT1G70080	AT1G11050	AT1G54710	AT1G15690	AT1G69530	AT1G18330	AT3G55890	AT4G04640	AT5G62920	DRR1
AT1G71460	AT1G11190	AT1G55280	AT1G15730	AT1G69740	AT1G20920	AT3G57240	AT4G14560	AT5G64760	ALH1
AT1G71480	AT1G11210	AT1G55910	AT1G15820	AT1G69830	AT1G20920	AT3G57390	AT4G14740	OLD2
AT1G79970	AT1G11310	AT1G57990	AT1G15930	AT1G70280	AT1G25370	AT3G58750	AT4G19120
AT2G03560	AT1G11700	AT1G58200	AT1G15980	AT1G70370	AT1G25370	AT3G59140	AT4G23500
AT2G04580	AT1G11910	AT1G58280	AT1G16020	AT1G70830	AT1G26797	AT3G59210	AT4G26230
AT2G05130	AT1G11925	AT1G58360	AT1G16080	AT1G73100	AT1G26797	AT3G59350	AT4G26530
AT2G06005	AT1G12200	AT1G58420	AT1G16460	AT1G75680	AT1G28060	AT3G62260	AT4G27440
AT2G06541	AT1G12320	AT1G59700	AT1G16720	AT1G75750	AT1G28060	AT3G63060	AT4G27700
AT2G07744	AT1G12360	AT1G59710	AT1G17100	AT1G76270	AT1G28110	AT4G00330	AT4G30650
AT2G09187	AT1G12640	AT1G60490	AT1G17140	AT1G77690	AT1G28110	AT4G00700	AT4G30660
AT2G10400	AT1G12760	AT1G60730	AT1G17200	AT1G78060	AT1G29400	AT4G04500	AT4G31850
AT2G10405	AT1G13100	AT1G61140	AT1G17220	AT1G80600	AT1G29400	AT4G08230	AT4G33500
AT2G12400	AT1G13210	AT1G61340	AT1G17620	AT1G80640	AT1G29520	AT4G08770	AT4G34220
AT2G13710	AT1G13260	AT1G61560	AT1G17650	AT2G01420	AT1G29520	AT4G08850	AT4G37240
AT2G13720	AT1G13340	AT1G61800	AT1G17840	AT2G01870	AT1G31090	AT4G11370	AT4G39460
AT2G14280	AT1G13360	AT1G62370	AT1G17880	AT2G02130	AT1G31090	AT4G12290	AT4G39970
AT2G14365	AT1G13520	AT1G62420	AT1G17970	AT2G02500	AT1G31173	AT4G13250	AT5G03940
AT2G15980	AT1G13750	AT1G62570	AT1G18060	AT2G02950	AT1G31173	AT4G13800	AT5G04360
AT2G16016	AT1G13880	AT1G62660	AT1G18080	AT2G03440	AT1G31220	AT4G15490	AT5G06690
AT2G20619	AT1G13990	AT1G63090	AT1G18170	AT2G04280	AT1G31220	AT4G15540	AT5G08410
AT2G21610	AT1G14080	AT1G63720	AT1G18360	AT2G04780	AT1G31990	AT4G16740	AT5G10180
AT2G22300	AT1G14130	AT1G63750	AT1G18400	AT2G04842	AT1G31990	AT4G19200	AT5G12150
AT2G22790	AT1G14200	AT1G63800	AT1G18730	AT2G05310	AT1G32030	AT4G22780	AT5G14320
AT2G24710	AT1G14330	AT1G64170	AT1G19050	AT2G05920	AT1G32030	AT4G22870	AT5G14970
AT2G27350	AT1G14370	AT1G64360	AT1G19150	AT2G13360	AT1G33330	AT4G23610	AT5G15200
AT2G29240	AT1G14870	AT1G64810	AT1G19350	AT2G15970	AT1G33330	AT4G24400	AT5G15410
AT2G30110	AT1G14880	AT1G64950	AT1G19440	AT2G16800	AT1G34792	AT4G24690	AT5G17920
AT2G30115	AT1G15110	AT1G65500	AT1G19540	AT2G17240	AT1G34792	AT4G26080	AT5G20630
AT2G30150	AT1G15380	AT1G65520	AT1G19670	AT2G18290	AT1G34860	AT4G27780	AT5G22920
AT2G33233	AT1G15430	AT1G65720	AT1G19835	AT2G20260	AT1G34860	AT4G29190	AT5G23870
AT2G33510	AT1G15520	AT1G65730	AT1G20010	AT2G21370	AT1G34910	AT4G30190	AT5G25190
AT2G34660	AT1G15670	AT1G65840	AT1G20020	AT2G21530	AT1G34910	AT4G33300	AT5G25610
AT2G34800	AT1G16420	AT1G65970	AT1G20030	AT2G21580	AT1G34930	AT4G33920	AT5G26570
AT2G36190	AT1G16500	AT1G66160	AT1G20190	AT2G22230	AT1G34930	AT4G36670	AT5G35220
AT2G41170	AT1G16510	AT1G67360	AT1G20330	AT2G22670	AT1G35030	AT4G36990	AT5G37360
AT2G41920	AT1G16540	AT1G67800	AT1G20340	AT2G22980	AT1G35030	AT4G37220	AT5G38520
AT2G43795	AT1G16670	AT1G67810	AT1G20650	AT2G23670	AT1G35690	AT4G37260	AT5G39210
AT2G44330	AT1G17020	AT1G67920	AT1G20810	AT2G24060	AT1G35690	AT4G39270	AT5G45820
AT2G44790	AT1G17030	AT1G68620	AT1G20850	AT2G24270	AT1G36490	AT4G39850	AT5G48900
AT3G02570	AT1G17170	AT1G69270	AT1G20950	AT2G25210	AT1G36490	AT4G39950	AT5G51820
AT3G02580	AT1G17340	AT1G69570	AT1G21500	AT2G25830	AT1G44100	AT5G01550	AT5G52840
AT3G03090	AT1G17380	AT1G70300	AT1G21600	AT2G25840	AT1G44100	AT5G02580	AT5G54770
AT3G06180	AT1G17420	AT1G70740	AT1G21910	AT2G26330	AT1G47540	AT5G03330	AT5G55280
AT3G09140	AT1G17550	AT1G70810	AT1G22530	AT2G26500	AT1G47540	AT5G04250	AT5G57040
AT3G11170	AT1G17615	AT1G71130	AT1G22630	AT2G26900	AT1G47550	AT5G05140	AT5G59130
AT3G14362	AT1G17710	AT1G71697	AT1G22690	AT2G27680	AT1G47550	AT5G05410	AT5G59870
AT3G14730	AT1G17745	AT1G72520	AT1G22700	AT2G27860	AT1G49720	AT5G09440	AT5G61590
AT3G14850	AT1G17780	AT1G72540	AT1G22740	AT2G28310	AT1G49720	AT5G11930	AT5G62360
AT3G15330	AT1G17830	AT1G72800	AT1G22780	AT2G28470	AT1G49900	AT5G13220	AT5G63780
AT3G15810	AT1G17860	AT1G72830	AT1G23080	AT2G28740	AT1G49900	AT5G14730	AT5G64860
AT3G17550	AT1G17990	AT1G73260	AT1G23310	AT2G29180	AT1G49910	AT5G15190	AT5G66410
AT3G17560	AT1G18210	AT1G73500	AT1G23360	AT2G30150	AT1G49910	AT5G15640
AT3G20030	AT1G18300	AT1G73540	AT1G23390	AT2G30570	AT1G52200	AT5G17000
AT3G20450	AT1G18390	AT1G73810	AT1G23400	AT2G31040	AT1G52200	AT5G17050
AT3G20560	AT1G18570	AT1G73980	AT1G23740	AT2G31790	AT1G53039	AT5G17060
AT3G20700	AT1G18740	AT1G74010	AT1G24160	AT2G32480	AT1G53039	AT5G20250
AT3G21120	AT1G18860	AT1G74020	AT1G24170	AT2G33255	AT1G53887	AT5G22860
AT3G23060	AT1G18870	AT1G74210	AT1G25230	AT2G33860	AT1G53887	AT5G23020
AT3G23970	AT1G18890	AT1G74410	AT1G25440	AT2G34430	AT1G54000	AT5G24210
AT3G24220	AT1G19020	AT1G74710	AT1G25450	AT2G34460	AT1G54000	AT5G25820
AT3G27570	AT1G19180	AT1G75040	AT1G26150	AT2G34510	AT1G54410	AT5G26340
AT3G29330	AT1G19250	AT1G75410	AT1G26210	AT2G34590	AT1G54410	AT5G27350
AT3G30460	AT1G19270	AT1G76390	AT1G26820	AT2G35155	AT1G54420	AT5G33290
AT3G43700	AT1G19700	AT1G76650	AT1G26920	AT2G35880	AT1G54420	AT5G40720
AT3G43880	AT1G19770	AT1G76690	AT1G27480	AT2G36000	AT1G57710	AT5G42650
AT3G44320	AT1G19850	AT1G76930	AT1G27950	AT2G36390	AT1G57710	AT5G43900
AT3G45970	AT1G20100	AT1G76960	AT1G28150	AT2G36620	AT1G65300	AT5G44790
AT3G46940	AT1G20180	AT1G77450	AT1G28440	AT2G37220	AT1G65300	AT5G48180
AT3G48231	AT1G20310	AT1G77760	AT1G29070	AT2G37860	AT1G65360	AT5G49900
AT3G50250	AT1G20440	AT1G77770	AT1G29395	AT2G39670	AT1G65360	AT5G50200
AT3G50260	AT1G20450	AT1G77810	AT1G29440	AT2G39850	AT1G65481	AT5G53420
AT3G50440	AT1G20510	AT1G77920	AT1G29470	AT2G39930	AT1G65481	AT5G54470
AT3G52730	AT1G20620	AT1G78230	AT1G29500	AT2G40130	AT1G65483	AT5G54840
AT3G53250	AT1G20860	AT1G79160	AT1G29510	AT2G40400	AT1G65483	AT5G56270
AT3G54085	AT1G20880	AT1G79680	AT1G29530	AT2G40840	AT1G67970	AT5G56350
AT3G56408	AT1G20980	AT1G80840	AT1G29660	AT2G41940	AT1G67970	AT5G57050
AT3G59410	AT1G21000	AT2G01650	AT1G29670	AT2G42190	AT1G69818	AT5G59820
AT4G00490	AT1G21120	AT2G01890	AT1G29700	AT2G42210	AT1G69818	AT5G63990
AT4G01935	AT1G21130	AT2G02360	AT1G29720	AT2G42530	AT1G70010	AT5G64260
AT4G02710	AT1G21240	AT2G02870	AT1G29900	AT2G42580	AT1G70010	AT5G64530
AT4G03926	AT1G21250	AT2G02990	AT1G29910	AT2G43130	AT1G70645	AT5G65300
AT4G04700	AT1G21310	AT2G04100	AT1G29920	AT2G43530	AT1G70645	AT5G65600
AT4G05130	AT1G21390	AT2G04430	AT1G29930	AT2G43550	AT1G70650
AT4G05520	AT1G21400	AT2G05260	AT1G30360	AT2G44160	AT1G70650
AT4G10290	AT1G21410	AT2G05540	AT1G30380	AT2G44230	AT1G71000
AT4G10360	AT1G21450	AT2G06530	AT1G31160	AT2G45180	AT1G71000
AT4G13572	AT1G21550	AT2G11520	AT1G31180	AT2G45340	AT1G75250
AT4G14140	AT1G21670	AT2G13800	AT1G31190	AT2G47450	AT1G75250
AT4G18593	AT1G21780	AT2G14620	AT1G31230	AT2G47930	AT1G75790
AT4G18830	AT1G21920	AT2G15220	AT1G31330	AT2G48120	AT1G75790
AT4G19270	AT1G22070	AT2G16790	AT1G31410	AT3G01490	AT1G75800
AT4G20860	AT1G22180	AT2G16900	AT1G31420	AT3G01680	AT1G75800
AT4G21100	AT1G22190	AT2G17040	AT1G31800	AT3G02180	AT2G01330
AT4G23110	AT1G22280	AT2G18170	AT1G31850	AT3G02720	AT2G01330
AT4G23460	AT1G22360	AT2G18660	AT1G31860	AT3G03820	AT2G04515
AT4G24200	AT1G22400	AT2G18730	AT1G32060	AT3G05520	AT2G04515
AT4G29660	AT1G22410	AT2G18950	AT1G32080	AT3G05800	AT2G04860
AT4G30680	AT1G22500	AT2G19130	AT1G32220	AT3G06080	AT2G04860
AT4G36460	AT1G22570	AT2G19190	AT1G32470	AT3G06650	AT2G14540
AT4G36510	AT1G22930	AT2G19880	AT1G32500	AT3G06750	AT2G14540
AT4G39060	AT1G22990	AT2G20900	AT1G32540	AT3G06770	AT2G14840
AT4G39190	AT1G23040	AT2G21120	AT1G32550	AT3G06980	AT2G14840
AT5G03650	AT1G23110	AT2G21190	AT1G32990	AT3G07460	AT2G15090
AT5G06030	AT1G23120	AT2G21620	AT1G33040	AT3G07470	AT2G15090
AT5G13370	AT1G23130	AT2G22500	AT1G33170	AT3G07670	AT2G15950
AT5G13950	AT1G23140	AT2G23150	AT1G33290	AT3G08030	AT2G15950
AT5G13960	AT1G23440	AT2G24360	AT1G33810	AT3G08680	AT2G15960
AT5G15250	AT1G23550	AT2G24550	AT1G33811	AT3G08920	AT2G15960
AT5G17320	AT1G23710	AT2G25450	AT1G34000	AT3G09580	AT2G16365
AT5G18770	AT1G23840	AT2G26170	AT1G34430	AT3G11170	AT2G16365
AT5G26233	AT1G23870	AT2G26230	AT1G35340	AT3G12340	AT2G18220
AT5G26580	AT1G24140	AT2G26440	AT1G35420	AT3G12930	AT2G18220
AT5G26650	AT1G24150	AT2G26670	AT1G35612	AT3G13750	AT2G25190
AT5G27630	AT1G25083	AT2G26830	AT1G35680	AT3G14110	AT2G25190
AT5G27960	AT1G25370	AT2G27830	AT1G36390	AT3G14420	AT2G25450
AT5G29560	AT1G25390	AT2G28400	AT1G41830	AT3G15570	AT2G25450
AT5G30490	AT1G25400	AT2G29120	AT1G42550	AT3G16000	AT2G33290
AT5G30495	AT1G25530	AT2G29420	AT1G42970	AT3G16080	AT2G33290
AT5G33251	AT1G25560	AT2G29460	AT1G43170	AT3G16180	AT2G42520
AT5G35240	AT1G26280	AT2G30020	AT1G43670	AT3G16250	AT2G42520
AT5G36935	AT1G26380	AT2G30250	AT1G43710	AT3G16520	AT2G43850
AT5G37600	AT1G26390	AT2G30550	AT1G44000	AT3G16850	AT2G43850
AT5G37940	AT1G26400	AT2G30750	AT1G44446	AT3G17210	AT2G44540
AT5G38155	AT1G26420	AT2G30770	AT1G44575	AT3G18000	AT2G44540
AT5G38285	AT1G26930	AT2G31390	AT1G44920	AT3G18390	AT3G04540
AT5G39010	AT1G27020	AT2G31570	AT1G45204	AT3G19680	AT3G04540
AT5G39700	AT1G27100	AT2G32150	AT1G45230	AT3G19820	AT3G05220
AT5G39710	AT1G27200	AT2G32240	AT1G45474	AT3G21760	AT3G05220
AT5G44790	AT1G27300	AT2G32260	AT1G47580	AT3G23820	AT3G05780
AT5G44950	AT1G27730	AT2G32680	AT1G48030	AT3G24430	AT3G05780
AT5G49160	AT1G27760	AT2G32830	AT1G48350	AT3G25530	AT3G09390
AT5G50480	AT1G27770	AT2G32960	AT1G48420	AT3G25920	AT3G09390
AT5G51700	AT1G27980	AT2G33770	AT1G48480	AT3G26060	AT3G10310
AT5G55970	AT1G28130	AT2G34660	AT1G48520	AT3G26070	AT3G10310
AT5G57670	AT1G28190	AT2G34960	AT1G48600	AT3G26460	AT3G12120
AT5G59720	AT1G28230	AT2G35070	AT1G48750	AT3G26650	AT3G12120
AT5G65300	AT1G28370	AT2G35290	AT1G48830	AT3G26710	AT3G14680
AT5G65920	AT1G28380	AT2G35930	AT1G49010	AT3G26960	AT3G14680
AT5G66150	AT1G28480	AT2G36630	AT1G49380	AT3G27690	AT3G15440
AT5G67340	AT1G28520	AT2G36950	AT1G49430	AT3G27770	AT3G15440
AT1G02260	AT1G28600	AT2G37040	AT1G49500	AT3G29030	AT3G15450
AT1G02570	AT1G29050	AT2G37710	AT1G49650	AT3G43720	AT3G15450
AT1G02700	AT1G29195	AT2G37770	AT1G49730	AT3G45160	AT3G16432
AT1G03040	AT1G29290	AT2G38790	AT1G49750	AT3G46780	AT3G16432
AT1G03050	AT1G29300	AT2G39210	AT1G49760	AT3G47470	AT3G22230
AT1G03590	AT1G29340	AT2G39270	AT1G49980	AT3G47560	AT3G22230
AT1G03720	AT1G29640	AT2G39420	AT1G50010	AT3G47650	AT3G23060
AT1G03905	AT1G29690	AT2G39440	AT1G50320	AT3G48420	AT3G23060
AT1G04430	AT1G29800	AT2G40460	AT1G50450	AT3G48530	AT3G24513
AT1G04960	AT1G29970	AT2G40670	AT1G50730	AT3G48730	AT3G24513
AT1G04980	AT1G30040	AT2G40750	AT1G50900	AT3G49220	AT3G26290
AT1G05061	AT1G30220	AT2G41010	AT1G51080	AT3G49680	AT3G26290
AT1G05577	AT1G30270	AT2G42010	AT1G51100	AT3G49940	AT3G30180
AT1G05700	AT1G30500	AT2G42790	AT1G51110	AT3G50270	AT3G30180
AT1G06200	AT1G30620	AT2G43290	AT1G51400	AT3G50440	AT3G30380
AT1G06230	AT1G30640	AT2G44240	AT1G51440	AT3G51600	AT3G30380
AT1G06280	AT1G30700	AT2G44500	AT1G51500	AT3G51950	AT3G42052
AT1G06740	AT1G30900	AT2G46140	AT1G51570	AT3G52150	AT3G42052
AT1G06790	AT1G31120	AT2G46270	AT1G51630	AT3G52750	AT3G44100
AT1G06930	AT1G31130	AT2G46620	AT1G51940	AT3G53100	AT3G44100
AT1G07060	AT1G31350	AT2G46680	AT1G52190	AT3G53460	AT3G45200
AT1G07080	AT1G31480	AT3G01170	AT1G52220	AT3G53870	AT3G45200
AT1G07280	AT1G31820	AT3G01240	AT1G52230	AT3G54470	AT3G45670
AT1G07430	AT1G32230	AT3G01970	AT1G52300	AT3G54920	AT3G45670
AT1G07690	AT1G32350	AT3G03310	AT1G52400	AT3G55360	AT3G55060
AT1G07720	AT1G32450	AT3G03520	AT1G52410	AT3G56680	AT3G55060
AT1G08010	AT1G32460	AT3G04720	AT1G52510	AT3G56910	AT3G55070
AT1G08220	AT1G32640	AT3G05970	AT1G53520	AT3G56940	AT3G55070
AT1G08230	AT1G32700	AT3G07870	AT1G53800	AT3G57320	AT3G55450
AT1G08240	AT1G32740	AT3G08720	AT1G53840	AT3G58610	AT3G55450
AT1G08390	AT1G32900	AT3G08760	AT1G54040	AT3G59400	AT3G58060
AT1G09150	AT1G32920	AT3G09390	AT1G54350	AT3G59780	AT3G58060
AT1G09940	AT1G32970	AT3G10300	AT1G54410	AT3G59970	AT3G61580
AT1G09980	AT1G33110	AT3G11100	AT1G54500	AT3G60380	AT3G61580
AT1G10040	AT1G33560	AT3G11230	AT1G54780	AT3G61210	AT4G00170
AT1G10050	AT1G33720	AT3G11330	AT1G54820	AT3G61470	AT4G00170
AT1G10380	AT1G33840	AT3G11410	AT1G55260	AT3G61580	AT4G03680
AT1G10690	AT1G33960	AT3G11780	AT1G55330	AT3G62030	AT4G03680
AT1G10760	AT1G34040	AT3G12580	AT1G55360	AT3G62630	AT4G04640
AT1G10830	AT1G34060	AT3G12630	AT1G55480	AT3G62720	AT4G04640
AT1G10950	AT1G34190	AT3G12740	AT1G55490	AT3G62910	AT4G04770
AT1G11070	AT1G34750	AT3G12800	AT1G55670	AT3G63410	AT4G04770
AT1G11145	AT1G35140	AT3G12830	AT1G56190	AT4G00165	AT4G04775
AT1G11150	AT1G35190	AT3G13070	AT1G56220	AT4G00360	AT4G04775
AT1G11180	AT1G35210	AT3G13100	AT1G56500	AT4G00370	AT4G05230
AT1G11265	AT1G35230	AT3G13430	AT1G56580	AT4G01040	AT4G05230
AT1G11572	AT1G35350	AT3G14040	AT1G57660	AT4G01460	AT4G11370
AT1G11592	AT1G35710	AT3G14280	AT1G57860	AT4G01900	AT4G11370
AT1G11950	AT1G35910	AT3G15353	AT1G58080	AT4G02500	AT4G12900
AT1G11960	AT1G36370	AT3G15810	AT1G58270	AT4G02530	AT4G12900
AT1G11970	AT1G42990	AT3G16510	AT1G58290	AT4G02770	AT4G13350
AT1G12110	AT1G44130	AT3G16720	AT1G58440	AT4G03110	AT4G13350
AT1G12170	AT1G44750	AT3G16910	AT1G59840	AT4G03520	AT4G13790
AT1G12180	AT1G44770	AT3G17790	AT1G60000	AT4G03560	AT4G13790
AT1G12380	AT1G44800	AT3G18830	AT1G60010	AT4G04340	AT4G13800
AT1G12480	AT1G44960	AT3G19580	AT1G60550	AT4G05180	AT4G13800
AT1G12660	AT1G45145	AT3G21560	AT1G60600	AT4G09010	AT4G14560
AT1G12730	AT1G45150	AT3G21610	AT1G60710	AT4G09650	AT4G14560
AT1G12820	AT1G45976	AT3G21670	AT1G60790	AT4G09890	AT4G16860
AT1G13120	AT1G47128	AT3G21700	AT1G60800	AT4G11100	AT4G16860
AT1G13130	AT1G47890	AT3G21890	AT1G60950	AT4G12300	AT4G16890
AT1G13360	AT1G48000	AT3G22370	AT1G61070	AT4G12730	AT4G16890
AT1G13608	AT1G48260	AT3G22750	AT1G61100	AT4G12880	AT4G16950
AT1G13650	AT1G48320	AT3G22840	AT1G61170	AT4G12980	AT4G16950
AT1G13660	AT1G48370	AT3G22910	AT1G61520	AT4G13430	AT4G18390
AT1G13720	AT1G48490	AT3G23170	AT1G62250	AT4G14040	AT4G18390
AT1G13730	AT1G49050	AT3G23250	AT1G62480	AT4G14440	AT4G19190
AT1G13740	AT1G49470	AT3G24500	AT1G62750	AT4G14550	AT4G19190
AT1G14190	AT1G49740	AT3G25250	AT1G62780	AT4G15110	AT4G21216
AT1G14570	AT1G50740	AT3G25610	AT1G63940	AT4G15510	AT4G21216
AT1G14590	AT1G51760	AT3G26090	AT1G64150	AT4G15560	AT4G24470
AT1G15110	AT1G51780	AT3G26210	AT1G64355	AT4G15920	AT4G24470
AT1G15500	AT1G51790	AT3G26280	AT1G64390	AT4G17100	AT4G24690
AT1G15680	AT1G51800	AT3G27140	AT1G64510	AT4G17520	AT4G24690
AT1G15780	AT1G51860	AT3G27210	AT1G64680	AT4G17560	AT4G25490
AT1G16280	AT1G51890	AT3G27560	AT1G64720	AT4G17600	AT4G25490
AT1G16400	AT1G52000	AT3G28890	AT1G64770	AT4G19120	AT4G26520
AT1G16730	AT1G52080	AT3G28940	AT1G64860	AT4G19170	AT4G26520
AT1G16905	AT1G52200	AT3G29035	AT1G65230	AT4G19410	AT4G27710
AT1G17240	AT1G52540	AT3G44260	AT1G65260	AT4G20360	AT4G27710
AT1G17255	AT1G52565	AT3G44310	AT1G65960	AT4G20760	AT4G31875
AT1G17840	AT1G52880	AT3G44320	AT1G66100	AT4G20870	AT4G31875
AT1G17970	AT1G52890	AT3G44350	AT1G66130	AT4G21190	AT4G32040
AT1G18130	AT1G53100	AT3G44720	AT1G66150	AT4G21280	AT4G32040
AT1G18382	AT1G53310	AT3G45970	AT1G66180	AT4G21750	AT4G33467
AT1G19715	AT1G53560	AT3G46090	AT1G66430	AT4G22570	AT4G33467
AT1G19860	AT1G53580	AT3G46620	AT1G66820	AT4G22890	AT4G33920
AT1G20020	AT1G54100	AT3G46690	AT1G66940	AT4G24510	AT4G33920
AT1G20735	AT1G54130	AT3G47060	AT1G67090	AT4G24780	AT4G39850
AT1G20790	AT1G54460	AT3G47640	AT1G67700	AT4G27720	AT4G39850
AT1G20840	AT1G54570	AT3G47800	AT1G67740	AT4G28730	AT5G03940
AT1G21010	AT1G54710	AT3G47820	AT1G67900	AT4G28750	AT5G03940
AT1G21327	AT1G54890	AT3G48580	AT1G68010	AT4G30020	AT5G05410
AT1G21920	AT1G55020	AT3G49530	AT1G68520	AT4G30690	AT5G05410
AT1G21970	AT1G55110	AT3G49590	AT1G68530	AT4G31530	AT5G17030
AT1G21980	AT1G55280	AT3G50080	AT1G68560	AT4G31820	AT5G17030
AT1G22050	AT1G55450	AT3G50260	AT1G68590	AT4G31850	AT5G17460
AT1G22260	AT1G55760	AT3G50900	AT1G68780	AT4G32260	AT5G17460
AT1G22480	AT1G55850	AT3G50950	AT1G69040	AT4G32330	AT5G19810
AT1G23070	AT1G55910	AT3G50970	AT1G69420	AT4G32410	AT5G19810
AT1G23210	AT1G55920	AT3G51000	AT1G69530	AT4G32800	AT5G20570
AT1G23260	AT1G56010	AT3G51090	AT1G69740	AT4G33500	AT5G20570
AT1G23510	AT1G56140	AT3G51240	AT1G69830	AT4G34260	AT5G23100
AT1G23520	AT1G56600	AT3G51250	AT1G70230	AT4G34290	AT5G23100
AT1G23530	AT1G56650	AT3G51840	AT1G70280	AT4G36250	AT5G24470
AT1G23950	AT1G56660	AT3G51860	AT1G70310	AT4G37550	AT5G24470
AT1G24062	AT1G57590	AT3G51870	AT1G70370	AT4G38770	AT5G26250
AT1G24100	AT1G57630	AT3G52190	AT1G70410	AT4G39230	AT5G26250
AT1G24110	AT1G57990	AT3G52430	AT1G70420	AT4G39710	AT5G26340
AT1G24560	AT1G58180	AT3G52450	AT1G70600	AT4G39730	AT5G26340
AT1G24570	AT1G58200	AT3G52780	AT1G70820	AT4G39970	AT5G28080
AT1G26140	AT1G58280	AT3G52800	AT1G70830	AT5G01020	AT5G28080
AT1G26260	AT1G58340	AT3G52920	AT1G70890	AT5G01090	AT5G29090
AT1G27250	AT1G58360	AT3G52970	AT1G70940	AT5G01410	AT5G29090
AT1G27570	AT1G58420	AT3G53930	AT1G71500	AT5G02240	AT5G38290
AT1G28360	AT1G59590	AT3G54020	AT1G71695	AT5G03230	AT5G38290
AT1G28420	AT1G59660	AT3G54620	AT1G71710	AT5G03300	AT5G42203
AT1G28820	AT1G59700	AT3G54640	AT1G71720	AT5G03650	AT5G42203
AT1G28830	AT1G59710	AT3G55890	AT1G71810	AT5G03880	AT5G42900
AT1G28970	AT1G59820	AT3G55970	AT1G72160	AT5G04360	AT5G42900
AT1G28980	AT1G59870	AT3G56170	AT1G72180	AT5G05000	AT5G46310
AT1G29000	AT1G60490	AT3G56290	AT1G72370	AT5G06290	AT5G46310
AT1G29340	AT1G60730	AT3G56620	AT1G72430	AT5G07240	AT5G50300
AT1G29357	AT1G60960	AT3G56710	AT1G72610	AT5G07580	AT5G50300
AT1G29380	AT1G61140	AT3G57010	AT1G73060	AT5G08260	AT5G52340
AT1G29710	AT1G61250	AT3G57550	AT1G73100	AT5G08330	AT5G52340
AT1G29760	AT1G61340	AT3G57680	AT1G73230	AT5G09660	AT5G56490
AT1G29810	AT1G61380	AT3G58900	AT1G73470	AT5G10360	AT5G56490
AT1G29930	AT1G61560	AT3G59700	AT1G73530	AT5G11450	AT5G57565
AT1G29940	AT1G61800	AT3G60130	AT1G73600	AT5G12250	AT5G57565
AT1G30280	AT1G61820	AT3G60140	AT1G73655	AT5G13120	AT5G57630
AT1G30550	AT1G62040	AT3G60450	AT1G73870	AT5G13460	AT5G57630
AT1G30560	AT1G62200	AT3G60640	AT1G74070	AT5G13730	AT5G57640
AT1G30980	AT1G62300	AT3G61160	AT1G74370	AT5G14370	AT5G57640
AT1G31072	AT1G62370	AT3G62420	AT1G74380	AT5G14970	AT5G57685
AT1G31110	AT1G62380	AT3G62770	AT1G74470	AT5G15310	AT5G57685
AT1G31530	AT1G62420	AT3G63060	AT1G74520	AT5G16030	AT5G59810
AT1G31740	AT1G62560	AT3G63280	AT1G74530	AT5G16390	AT5G59810
AT1G31770	AT1G62570	AT4G00550	AT1G74670	AT5G16810	AT5G61590
AT1G31772	AT1G62660	AT4G01010	AT1G74690	AT5G17170	AT5G61590
AT1G31830	AT1G62710	AT4G01360	AT1G74730	AT5G17870	AT5G62190
AT1G32100	AT1G62763	AT4G03960	AT1G74880	AT5G17920	AT5G62190
AT1G32250	AT1G62810	AT4G04460	AT1G74910	AT5G18050	AT5G63990
AT1G32410	AT1G62840	AT4G04620	AT1G74920	AT5G18060	AT5G63990
AT1G32460	AT1G63090	AT4G05020	AT1G74960	AT5G18170	AT5G66580
AT1G32920	AT1G63180	AT4G08770	AT1G74970	AT5G18570	AT5G66580
AT1G33460	AT1G63440	AT4G09760	AT1G75280	AT5G19290	AT1G01320
AT1G34760	AT1G63720	AT4G10360	AT1G75350	AT5G20060	AT1G01370
AT1G35150	AT1G63750	AT4G11890	AT1G75460	AT5G20140	AT1G01390
AT1G35647	AT1G63800	AT4G12250	AT1G75500	AT5G20630	AT1G01470
AT1G35850	AT1G63840	AT4G12390	AT1G75680	AT5G21930	AT1G01471
AT1G36180	AT1G64170	AT4G14020	AT1G75690	AT5G22920	AT1G01500
AT1G36230	AT1G64280	AT4G15540	AT1G75750	AT5G23900	AT1G01550
AT1G36240	AT1G64360	AT4G15550	AT1G75800	AT5G24314	AT1G01590
AT1G36350	AT1G64610	AT4G15610	AT1G75820	AT5G25610	AT1G02065
AT1G36360	AT1G64810	AT4G15760	AT1G76100	AT5G25840	AT1G02205
AT1G36670	AT1G64950	AT4G16640	AT1G76110	AT5G26570	AT1G02310
AT1G36880	AT1G64970	AT4G16740	AT1G76160	AT5G28020	AT1G02320
AT1G37130	AT1G65500	AT4G16790	AT1G76270	AT5G28750	AT1G02330
AT1G41830	AT1G65520	AT4G17790	AT1G76450	AT5G35100	AT1G02400
AT1G42396	AT1G65690	AT4G17900	AT1G76730	AT5G36170	AT1G02450
AT1G42470	AT1G65720	AT4G18010	AT1G76790	AT5G37360	AT1G02860
AT1G42570	AT1G65730	AT4G18140	AT1G77060	AT5G38410	AT1G02880
AT1G42780	AT1G65820	AT4G18280	AT1G77090	AT5G39860	AT1G03230
AT1G43310	AT1G65840	AT4G18430	AT1G77490	AT5G42240	AT1G03980
AT1G43665	AT1G65970	AT4G18580	AT1G77690	AT5G42480	AT1G04400
AT1G43666	AT1G66090	AT4G19820	AT1G78020	AT5G43870	AT1G04650
AT1G43781	AT1G66160	AT4G19960	AT1G78040	AT5G44020	AT1G04750
AT1G44010	AT1G66390	AT4G20460	AT1G78060	AT5G44130	AT1G04760
AT1G44050	AT1G66400	AT4G20830	AT1G78100	AT5G44190	AT1G05100
AT1G44100	AT1G66580	AT4G20860	AT1G78370	AT5G44410	AT1G05190
AT1G44125	AT1G66700	AT4G20930	AT1G78630	AT5G45040	AT1G05200
AT1G44170	AT1G66880	AT4G21540	AT1G79040	AT5G45820	AT1G05530
AT1G44224	AT1G66920	AT4G21580	AT1G79460	AT5G45930	AT1G05550
AT1G45160	AT1G67000	AT4G21800	AT1G79790	AT5G46110	AT1G05900
AT1G45243	AT1G67070	AT4G21980	AT1G79850	AT5G46580	AT1G05970
AT1G45616	AT1G67360	AT4G22780	AT1G80050	AT5G47840	AT1G05990
AT1G47056	AT1G67600	AT4G22880	AT1G80380	AT5G48490	AT1G06040
AT1G47590	AT1G67800	AT4G23150	AT1G80440	AT5G48790	AT1G06860
AT1G47606	AT1G67810	AT4G23570	AT1G80480	AT5G49215	AT1G06870
AT1G47610	AT1G67850	AT4G23810	AT1G80600	AT5G49460	AT1G07050
AT1G47980	AT1G67860	AT4G24040	AT1G80640	AT5G49730	AT1G07190
AT1G48350	AT1G67920	AT4G24230	AT2G01250	AT5G50950	AT1G07420
AT1G48360	AT1G67940	AT4G24450	AT2G01420	AT5G51010	AT1G07430
AT1G48490	AT1G67970	AT4G24570	AT2G01870	AT5G51540	AT1G07670
AT1G48790	AT1G67980	AT4G25000	AT2G01910	AT5G52310	AT1G07680
AT1G48820	AT1G68140	AT4G25030	AT2G02100	AT5G52920	AT1G07700
AT1G48910	AT1G68440	AT4G25700	AT2G02130	AT5G52960	AT1G08030
AT1G49390	AT1G68620	AT4G25900	AT2G02500	AT5G53490	AT1G08032
AT1G49435	AT1G68670	AT4G26470	AT2G02950	AT5G53500	AT1G08035
AT1G49700	AT1G68690	AT4G27070	AT2G03350	AT5G53880	AT1G08080
AT1G49850	AT1G68740	AT4G27260	AT2G03420	AT5G54380	AT1G08090
AT1G49890	AT1G68820	AT4G27280	AT2G03440	AT5G55710	AT1G08150
AT1G50050	AT1G68840	AT4G27300	AT2G03550	AT5G57170	AT1G08530
AT1G50410	AT1G69270	AT4G27480	AT2G03750	AT5G57800	AT1G08660
AT1G50510	AT1G69490	AT4G27830	AT2G04039	AT5G58670	AT1G08820
AT1G50520	AT1G69570	AT4G28260	AT2G04280	AT5G60890	AT1G09155
AT1G50732	AT1G69790	AT4G28490	AT2G04570	AT5G60920	AT1G09550
AT1G50920	AT1G69840	AT4G29380	AT2G04700	AT5G61170	AT1G09680
AT1G50940	AT1G69870	AT4G30210	AT2G04780	AT5G61410	AT1G09700
AT1G50950	AT1G69890	AT4G30470	AT2G04842	AT5G61480	AT1G10060
AT1G51170	AT1G69930	AT4G30530	AT2G05070	AT5G62220	AT1G10230
AT1G51240	AT1G70290	AT4G31130	AT2G05100	AT5G63780	AT1G10280
AT1G51330	AT1G70300	AT4G33240	AT2G05310	AT5G63810	AT1G10290
AT1G51530	AT1G70530	AT4G34180	AT2G05620	AT5G63890	AT1G10760
AT1G51700	AT1G70680	AT4G34200	AT2G05790	AT5G64040	AT1G11160
AT1G51750	AT1G70690	AT4G34710	AT2G05920	AT5G64740	AT1G11170
AT1G51910	AT1G70740	AT4G35110	AT2G05990	AT5G65310	AT1G11265
AT1G51960	AT1G70780	AT4G35180	AT2G06520	AT5G65440	AT1G11362
AT1G52540	AT1G70800	AT4G35480	AT2G06850	AT5G65670	AT1G11530
AT1G52610	AT1G70810	AT4G35630	AT2G10940	AT5G66570	AT1G11660
AT1G52857	AT1G71100	AT4G36010	AT2G13360	AT5G67385	AT1G11925
AT1G52890	AT1G71130	AT4G36030	AT2G14880		AT1G11950
AT1G53250	AT1G71390	AT4G36040	AT2G14890		AT1G12080
AT1G53470	AT1G71530	AT4G36210	AT2G15050		AT1G12170
AT1G53650	AT1G71697	AT4G36220	AT2G15090		AT1G12180
AT1G53887	AT1G71880	AT4G36670	AT2G15290		AT1G12260
AT1G54080	AT1G71910	AT4G36760	AT2G15620		AT1G12663
AT1G54320	AT1G71960	AT4G36900	AT2G15970		AT1G12669
AT1G54700	AT1G72070	AT4G37150	AT2G16280		AT1G12990
AT1G54775	AT1G72120	AT4G37320	AT2G16630		AT1G13150
AT1G54790	AT1G72450	AT4G37640	AT2G16660		AT1G13160
AT1G55400	AT1G72520	AT4G38560	AT2G16800		AT1G13220
AT1G55620	AT1G72540	AT4G39270	AT2G17230		AT1G13300
AT1G55680	AT1G72680	AT4G39850	AT2G17240		AT1G13580
AT1G55750	AT1G72700	AT4G39890	AT2G17360		AT1G13590
AT1G56230	AT1G72770	AT4G39950	AT2G18020		AT1G13609
AT1G56360	AT1G72800	AT5G01220	AT2G18290		AT1G13690
AT1G56380	AT1G72830	AT5G01380	AT2G18300		AT1G13710
AT1G58007	AT1G72890	AT5G01800	AT2G18400		AT1G13720
AT1G58280	AT1G72900	AT5G01820	AT2G18560		AT1G13755
AT1G58360	AT1G72910	AT5G02290	AT2G18710		AT1G13940
AT1G58420	AT1G72940	AT5G02490	AT2G18790		AT1G13950
AT1G59800	AT1G73010	AT5G03210	AT2G20260		AT1G14010
AT1G60220	AT1G73040	AT5G03330	AT2G20450		AT1G14020
AT1G60340	AT1G73220	AT5G03560	AT2G20570		AT1G14100
AT1G60490	AT1G73260	AT5G04040	AT2G20690		AT1G14250
AT1G60610	AT1G73390	AT5G04830	AT2G20890		AT1G14380
AT1G60620	AT1G73500	AT5G05230	AT2G21140		AT1G14400
AT1G60630	AT1G73540	AT5G05410	AT2G21170		AT1G14686
AT1G60920	AT1G73680	AT5G06230	AT2G21280		AT1G14687
AT1G61215	AT1G73750	AT5G06320	AT2G21330		AT1G14688
AT1G61520	AT1G73800	AT5G06750	AT2G21370		AT1G14870
AT1G62262	AT1G73805	AT5G06960	AT2G21385		AT1G14890
AT1G62886	AT1G73810	AT5G07100	AT2G21530		AT1G14920
AT1G62950	AT1G73980	AT5G08240	AT2G21580		AT1G15125
AT1G63100	AT1G74000	AT5G08500	AT2G21860		AT1G15480
AT1G63230	AT1G74010	AT5G08790	AT2G21960		AT1G15620
AT1G63535	AT1G74020	AT5G11670	AT2G22170		AT1G15770
AT1G63540	AT1G74100	AT5G11930	AT2G22190		AT1G15950
AT1G63810	AT1G74210	AT5G12010	AT2G22230		AT1G16100
AT1G63910	AT1G74360	AT5G13750	AT2G22670		AT1G16110
AT1G63960	AT1G74410	AT5G13810	AT2G22980		AT1G16540
AT1G64000	AT1G74450	AT5G14730	AT2G22990		AT1G16840
AT1G64050	AT1G74590	AT5G14780	AT2G23130		AT1G16960
AT1G64220	AT1G74710	AT5G15190	AT2G23600		AT1G17030
AT1G64300	AT1G74950	AT5G16110	AT2G23610		AT1G17190
AT1G64405	AT1G75020	AT5G17050	AT2G23670		AT1G17200
AT1G64850	AT1G75040	AT5G17060	AT2G24060		AT1G17235
AT1G64950	AT1G75390	AT5G17760	AT2G24090		AT1G17330
AT1G65352	AT1G75400	AT5G18270	AT2G24150		AT1G17410
AT1G65540	AT1G75410	AT5G18310	AT2G24270		AT1G17420
AT1G65541	AT1G76040	AT5G18350	AT2G24290		AT1G18410
AT1G65720	AT1G76070	AT5G19140	AT2G25080		AT1G18420
AT1G65840	AT1G76150	AT5G20000	AT2G25210		AT1G18570
AT1G66010	AT1G76180	AT5G20490	AT2G25830		AT1G18810
AT1G66020	AT1G76390	AT5G22250	AT2G25840		AT1G18835
AT1G66050	AT1G76600	AT5G22300	AT2G25900		AT1G18850
AT1G66140	AT1G76650	AT5G23010	AT2G26250		AT1G19120
AT1G66450	AT1G76690	AT5G24160	AT2G26330		AT1G19370
AT1G66570	AT1G76700	AT5G24530	AT2G26340		AT1G19400
AT1G66660	AT1G76930	AT5G25440	AT2G26500		AT1G19410
AT1G66760	AT1G76960	AT5G26340	AT2G26540		AT1G19450
AT1G66810	AT1G76970	AT5G26920	AT2G26900		AT1G19560
AT1G67230	AT1G77000	AT5G33290	AT2G26930		AT1G19630
AT1G67270	AT1G77370	AT5G35735	AT2G27050		AT1G19650
AT1G67650	AT1G77380	AT5G36970	AT2G27290		AT1G19730
AT1G68410	AT1G77450	AT5G37600	AT2G27680		AT1G19740
AT1G68420	AT1G77500	AT5G37770	AT2G27820		AT1G19880
AT1G68640	AT1G77510	AT5G38210	AT2G27860		AT1G19890
AT1G68795	AT1G77760	AT5G38710	AT2G28000		AT1G19960
AT1G68905	AT1G77770	AT5G39610	AT2G28190		AT1G20030
AT1G69330	AT1G77810	AT5G39670	AT2G28310		AT1G20060
AT1G70010	AT1G77900	AT5G39720	AT2G28470		AT1G20590
AT1G70430	AT1G77920	AT5G40470	AT2G28605		AT1G20600
AT1G70830	AT1G78190	AT5G40690	AT2G28630		AT1G20620
AT1G71140	AT1G78230	AT5G40780	AT2G28740		AT1G20691
AT1G71250	AT1G78280	AT5G41750	AT2G28800		AT1G20750
AT1G71770	AT1G78290	AT5G41800	AT2G28900		AT1G20795
AT1G72030	AT1G78410	AT5G42800	AT2G28950		AT1G21090
AT1G72350	AT1G78780	AT5G42940	AT2G29180		AT1G21360
AT1G72490	AT1G79160	AT5G43580	AT2G29310		AT1G21475
AT1G72550	AT1G79270	AT5G43780	AT2G29630		AT1G21680
AT1G72980	AT1G79610	AT5G43910	AT2G29980		AT1G21690
AT1G73120	AT1G79680	AT5G44240	AT2G30010		AT1G21695
AT1G73130	AT1G79900	AT5G44290	AT2G30150		AT1G21940
AT1G73670	AT1G80120	AT5G44610	AT2G30170		AT1G21945
AT1G74110	AT1G80130	AT5G44790	AT2G30200		AT1G22120
AT1G74490	AT1G80160	AT5G45890	AT2G30390		AT1G22240
AT1G74620	AT1G80300	AT5G46050	AT2G30570		AT1G22320
AT1G74840	AT1G80310	AT5G46080	AT2G31040		AT1G22340
AT1G75040	AT1G80610	AT5G46240	AT2G31360		AT1G22350
AT1G75440	AT1G80830	AT5G46410	AT2G31790		AT1G22610
AT1G75750	AT1G80840	AT5G46520	AT2G32230		AT1G22620
AT1G76530	AT1G80920	AT5G47140	AT2G32290		AT1G22630
AT1G76580	AT1G80940	AT5G47220	AT2G32480		AT1G22670
AT1G76900	AT2G01180	AT5G47230	AT2G32570		AT1G22700
AT1G77650	AT2G01190	AT5G47730	AT2G32690		AT1G22710
AT1G77810	AT2G01450	AT5G48180	AT2G32860		AT1G22890
AT1G77815	AT2G01540	AT5G48400	AT2G32870		AT1G23010
AT1G77830	AT2G01650	AT5G49450	AT2G33180		AT1G23210
AT1G77840	AT2G01670	AT5G49480	AT2G33255		AT1G23360
AT1G78000	AT2G01880	AT5G49520	AT2G33330		AT1G23400
AT1G78600	AT2G01890	AT5G49665	AT2G33370		AT1G23540
AT1G78670	AT2G02040	AT5G49710	AT2G33430		AT1G23550
AT1G79740	AT2G02340	AT5G49900	AT2G33800		AT1G23724
AT1G79960	AT2G02360	AT5G50200	AT2G33860		AT1G24040
AT1G80030	AT2G02370	AT5G50380	AT2G34310		AT1G24210
AT1G80400	AT2G02390	AT5G51050	AT2G34420		AT1G24260
AT1G80450	AT2G02580	AT5G51190	AT2G34430		AT1G24267
AT1G80530	AT2G02710	AT5G51640	AT2G34460		AT1G24420
AT1G80720	AT2G02870	AT5G51770	AT2G34480		AT1G25240
AT1G80780	AT2G02930	AT5G52450	AT2G34510		AT1G25250
AT2G01300	AT2G02990	AT5G52810	AT2G34560		AT1G26090
AT2G01390	AT2G03260	AT5G53120	AT2G34590		AT1G26310
AT2G01500	AT2G03270	AT5G53420	AT2G34620		AT1G26630
AT2G01610	AT2G03470	AT5G54470	AT2G34640		AT1G26720
AT2G01740	AT2G03760	AT5G54490	AT2G34860		AT1G26916
AT2G01750	AT2G03800	AT5G54780	AT2G35155		AT1G26920
AT2G02110	AT2G03850	AT5G54940	AT2G35190		AT1G26940
AT2G02515	AT2G04100	AT5G55410	AT2G35260		AT1G27110
AT2G02590	AT2G04400	AT5G55970	AT2G35370		AT1G27130
AT2G02770	AT2G04430	AT5G56350	AT2G35410		AT1G27440
AT2G02820	AT2G04450	AT5G56980	AT2G35440		AT1G27470
AT2G02830	AT2G04460	AT5G57150	AT2G35470		AT1G27500
AT2G02880	AT2G05260	AT5G57560	AT2G35760		AT1G27800
AT2G03160	AT2G05380	AT5G57910	AT2G35780		AT1G28150
AT2G03190	AT2G05520	AT5G58650	AT2G35800		AT1G28200
AT2G03410	AT2G05540	AT5G58770	AT2G35830		AT1G28305
AT2G03460	AT2G05940	AT5G59220	AT2G35860		AT1G28330
AT2G03820	AT2G06050	AT5G59430	AT2G35880		AT1G28590
AT2G03822	AT2G06530	AT5G59780	AT2G35970		AT1G28591
AT2G04033	AT2G11520	AT5G60360	AT2G36000		AT1G28610
AT2G04280	AT2G11810	AT5G61010	AT2G36120		AT1G28700
AT2G04380	AT2G13800	AT5G61600	AT2G36145		AT1G28890
AT2G04490	AT2G13810	AT5G63130	AT2G36250		AT1G28900
AT2G04520	AT2G14560	AT5G63160	AT2G36390		AT1G29010
AT2G04530	AT2G14610	AT5G63680	AT2G36620		AT1G29070
AT2G04620	AT2G14620	AT5G63990	AT2G36830		AT1G29071
AT2G04690	AT2G15020	AT5G64370	AT2G36990		AT1G29075
AT2G04925	AT2G15220	AT5G64570	AT2G37050		AT1G29090
AT2G05300	AT2G15230	AT5G64810	AT2G37170		AT1G29670
AT2G05730	AT2G15310	AT5G65110	AT2G37220		AT1G30090
AT2G05880	AT2G15390	AT5G65207	AT2G37500		AT1G30135
AT2G06500	AT2G15480	AT5G65300	AT2G37660		AT1G30320
AT2G06870	AT2G15570	AT5G65380	AT2G37860		AT1G30350
AT2G06875	AT2G16595	AT5G66930	AT2G38120		AT1G30760
AT2G07540	AT2G16700	AT5G67080	AT2G38140		AT1G30920
AT2G07640	AT2G16720	AT5G67340	AT2G38230		AT1G30980
AT2G07690	AT2G16740		AT2G38330		AT1G30990
AT2G07813	AT2G16790		AT2G38540		AT1G31319
AT2G09820	AT2G16900		AT2G39010		AT1G31370
AT2G09990	AT2G17040		AT2G39150		AT1G31772
AT2G11390	AT2G17200		AT2G39250		AT1G32020
AT2G11550	AT2G17220		AT2G39470		AT1G32049
AT2G11570	AT2G17520		AT2G39670		AT1G32200
AT2G11590	AT2G17710		AT2G39730		AT1G32320
AT2G11820	AT2G17720		AT2G39850		AT1G32440
AT2G11850	AT2G17840		AT2G39900		AT1G32500
AT2G12195	AT2G18050		AT2G39930		AT1G32505
AT2G12270	AT2G18170		AT2G40130		AT1G32700
AT2G12590	AT2G18660		AT2G40400		AT1G32750
AT2G13431	AT2G18690		AT2G40490		AT1G32850
AT2G13510	AT2G18700		AT2G40540		AT1G33340
AT2G13800	AT2G18730		AT2G40610		AT1G33540
AT2G13865	AT2G18950		AT2G40760		AT1G33770
AT2G14090	AT2G19130		AT2G40840		AT1G33780
AT2G14390	AT2G19190		AT2G40960		AT1G33920
AT2G14540	AT2G19350		AT2G41560		AT1G33940
AT2G15140	AT2G19570		AT2G41680		AT1G33970
AT2G15345	AT2G19800		AT2G41840		AT1G33980
AT2G15640	AT2G19880		AT2G41940		AT1G34041
AT2G15650	AT2G20010		AT2G42190		AT1G34044
AT2G15990	AT2G20145		AT2G42210		AT1G34120
AT2G16250	AT2G20560		AT2G42220		AT1G34280
AT2G16290	AT2G20900		AT2G42320		AT1G34281
AT2G16460	AT2G20920		AT2G42530		AT1G34405
AT2G16505	AT2G20960		AT2G42540		AT1G34440
AT2G16800	AT2G21120		AT2G42580		AT1G34460
AT2G16820	AT2G21180		AT2G42590		AT1G34720
AT2G16830	AT2G21190		AT2G42770		AT1G34795
AT2G16832	AT2G21500		AT2G42870		AT1G34800
AT2G16910	AT2G21560		AT2G43010		AT1G34805
AT2G17090	AT2G21620		AT2G43030		AT1G34810
AT2G17420	AT2G22470		AT2G43130		AT1G34815
AT2G17460	AT2G22500		AT2G43360		AT1G34820
AT2G17880	AT2G22690		AT2G43460		AT1G34825
AT2G17970	AT2G22860		AT2G43530		AT1G34830
AT2G18290	AT2G23150		AT2G43550		AT1G34840
AT2G18540	AT2G23290		AT2G43560		AT1G34850
AT2G18870	AT2G23320		AT2G43750		AT1G35035
AT2G19180	AT2G23430		AT2G43910		AT1G35040
AT2G19240	AT2G23450		AT2G44040		AT1G35150
AT2G19320	AT2G23680		AT2G44050		AT1G35160
AT2G19400	AT2G23790		AT2G44060		AT1G35617
AT2G19430	AT2G24180		AT2G44160		AT1G36200
AT2G19920	AT2G24360		AT2G44230		AT1G36260
AT2G19940	AT2G24550		AT2G44640		AT1G36310
AT2G20020	AT2G24600		AT2G44650		AT1G36420
AT2G20595	AT2G24850		AT2G44740		AT1G36485
AT2G20597	AT2G25000		AT2G44940		AT1G36500
AT2G20616	AT2G25440		AT2G45180		AT1G36850
AT2G20618	AT2G25450		AT2G45340		AT1G36927
AT2G20800	AT2G25460		AT2G45960		AT1G36933
AT2G21040	AT2G25510		AT2G46630		AT1G36940
AT2G21600	AT2G25625		AT2G46710		AT1G37038
AT2G21790	AT2G26170		AT2G46820		AT1G38065
AT2G22055	AT2G26230		AT2G46910		AT1G41760
AT2G22088	AT2G26310		AT2G47440		AT1G42210
AT2G22145	AT2G26440		AT2G47450		AT1G42300
AT2G22210	AT2G26530		AT2G47590		AT1G42960
AT2G22330	AT2G26560		AT2G47930		AT1G43030
AT2G22380	AT2G26660		AT2G47940		AT1G43610
AT2G22410	AT2G26670		AT2G48070		AT1G43666
AT2G22420	AT2G26830		AT2G48120		AT1G43667
AT2G22560	AT2G27150		AT3G01440		AT1G43690
AT2G22668	AT2G27180		AT3G01480		AT1G43777
AT2G22750	AT2G27190		AT3G01490		AT1G43785
AT2G22942	AT2G27200		AT3G01500		AT1G43790
AT2G23060	AT2G27500		AT3G01510		AT1G44080
AT2G23080	AT2G27580		AT3G01550		AT1G44090
AT2G23200	AT2G27690		AT3G01680		AT1G44094
AT2G23210	AT2G27830		AT3G01690		AT1G44130
AT2G23930	AT2G28110		AT3G01980		AT1G44286
AT2G24050	AT2G28120		AT3G02180		AT1G44575
AT2G24060	AT2G28200		AT3G02560		AT1G44750
AT2G24230	AT2G28305		AT3G02660		AT1G44835
AT2G24260	AT2G28320		AT3G02690		AT1G44890
AT2G24270	AT2G28400		AT3G02720		AT1G45040
AT2G24410	AT2G28710		AT3G02730		AT1G45050
AT2G24520	AT2G29110		AT3G03780		AT1G45063
AT2G24550	AT2G29120		AT3G03820		AT1G45070
AT2G24640	AT2G29350		AT3G04340		AT1G45688
AT2G24693	AT2G29420		AT3G04550		AT1G46048
AT2G24740	AT2G29450		AT3G04760		AT1G47128
AT2G24860	AT2G29460		AT3G04790		AT1G47410
AT2G25210	AT2G29470		AT3G04840		AT1G47490
AT2G25430	AT2G29720		AT3G04920		AT1G47750
AT2G25685	AT2G29990		AT3G04940		AT1G48180
AT2G25687	AT2G30020		AT3G05180		AT1G48330
AT2G25830	AT2G30140		AT3G05520		AT1G48700
AT2G26050	AT2G30250		AT3G05560		AT1G48710
AT2G26200	AT2G30360		AT3G05730		AT1G48720
AT2G27700	AT2G30440		AT3G05800		AT1G49090
AT2G27710	AT2G30550		AT3G05880		AT1G49140
AT2G27800	AT2G30580		AT3G05910		AT1G49180
AT2G28340	AT2G30750		AT3G06070		AT1G49460
AT2G28510	AT2G30770		AT3G06080		AT1G49490
AT2G29010	AT2G30840		AT3G06650		AT1G49560
AT2G29040	AT2G30860		AT3G06750		AT1G49780
AT2G29090	AT2G30930		AT3G06770		AT1G49890
AT2G29170	AT2G30990		AT3G06980		AT1G50000
AT2G29180	AT2G31110		AT3G07310		AT1G50250
AT2G29220	AT2G31260		AT3G07360		AT1G50280
AT2G29260	AT2G31350		AT3G07460		AT1G50410
AT2G30290	AT2G31390		AT3G07470		AT1G50450
AT2G30330	AT2G31560		AT3G07670		AT1G50560
AT2G30900	AT2G31570		AT3G08030		AT1G50760
AT2G31060	AT2G31865		AT3G08600		AT1G51050
AT2G31140	AT2G31880		AT3G08680		AT1G51090
AT2G31320	AT2G31990		AT3G08740		AT1G51190
AT2G31335	AT2G32130		AT3G08920		AT1G51460
AT2G31410	AT2G32150		AT3G08940		AT1G51610
AT2G31650	AT2G32190		AT3G09200		AT1G51790
AT2G31770	AT2G32240		AT3G09210		AT1G51900
AT2G32300	AT2G32260		AT3G09500		AT1G52160
AT2G32340	AT2G32510		AT3G09580		AT1G52191
AT2G32390	AT2G32660		AT3G09820		AT1G52343
AT2G32430	AT2G32680		AT3G10060		AT1G52347
AT2G33420	AT2G32800		AT3G10080		AT1G52490
AT2G33450	AT2G32830		AT3G10520		AT1G52500
AT2G33870	AT2G32960		AT3G10720		AT1G52615
AT2G34135	AT2G33080		AT3G10840		AT1G52618
AT2G34260	AT2G33150		AT3G10850		AT1G52696
AT2G34430	AT2G33380		AT3G10940		AT1G52890
AT2G34780	AT2G33480		AT3G11120		AT1G53100
AT2G34920	AT2G33770		AT3G11170		AT1G53110
AT2G35110	AT2G34210		AT3G11280		AT1G53270
AT2G35155	AT2G34660		AT3G11490		AT1G53325
AT2G35160	AT2G34810		AT3G11510		AT1G53330
AT2G35900	AT2G34960		AT3G11630		AT1G53450
AT2G36200	AT2G35060		AT3G12080		AT1G53460
AT2G36430	AT2G35070		AT3G12120		AT1G53600
AT2G36600	AT2G35290		AT3G12340		AT1G53625
AT2G36620	AT2G35930		AT3G12390		AT1G53885
AT2G36880	AT2G35940		AT3G12610		AT1G53903
AT2G36881	AT2G35980		AT3G12780		AT1G54020
AT2G37180	AT2G36630		AT3G12920		AT1G54130
AT2G37220	AT2G36950		AT3G12930		AT1G54217
AT2G37260	AT2G36970		AT3G13120		AT1G54320
AT2G37360	AT2G37040		AT3G13470		AT1G54630
AT2G37390	AT2G37130		AT3G13520		AT1G55000
AT2G37510	AT2G37710		AT3G13690		AT1G55180
AT2G37890	AT2G37750		AT3G13740		AT1G55190
AT2G38480	AT2G37760		AT3G13750		AT1G55210
AT2G38710	AT2G37770		AT3G14110		AT1G55535
AT2G39140	AT2G37940		AT3G14210		AT1G55840
AT2G39260	AT2G37970		AT3G14240		AT1G55970
AT2G39300	AT2G38240		AT3G14310		AT1G56110
AT2G39435	AT2G38290		AT3G14415		AT1G56418
AT2G39620	AT2G38340		AT3G14420		AT1G56550
AT2G39640	AT2G38410		AT3G14820		AT1G56620
AT2G39795	AT2G38470		AT3G14930		AT1G56640
AT2G39920	AT2G38560		AT3G15030		AT1G57680
AT2G39930	AT2G38790		AT3G15110		AT1G57690
AT2G40095	AT2G38800		AT3G15190		AT1G57777
AT2G40113	AT2G38860		AT3G15360		AT1G57780
AT2G40440	AT2G38870		AT3G15450		AT1G57906
AT2G40620	AT2G38940		AT3G15480		AT1G57980
AT2G40630	AT2G39050		AT3G15570		AT1G58120
AT2G41990	AT2G39200		AT3G15680		AT1G58122
AT2G42100	AT2G39210		AT3G15850		AT1G58140
AT2G42710	AT2G39220		AT3G16000		AT1G58150
AT2G42900	AT2G39270		AT3G16080		AT1G58310
AT2G43650	AT2G39360		AT3G16140		AT1G58360
AT2G44240	AT2G39400		AT3G16180		AT1G58390
AT2G44255	AT2G39420		AT3G16240		AT1G59500
AT2G44320	AT2G39440		AT3G16250		AT1G59740
AT2G45160	AT2G39660		AT3G16290		AT1G59790
AT2G45180	AT2G39710		AT3G16520		AT1G59870
AT2G45630	AT2G39780		AT3G16570		AT1G60170
AT2G46370	AT2G39970		AT3G16670		AT1G60270
AT2G47870	AT2G40000		AT3G16800		AT1G60580
AT2G47890	AT2G40140		AT3G16850		AT1G60680
AT3G01516	AT2G40270		AT3G17040		AT1G60987
AT3G01680	AT2G40460		AT3G17120		AT1G60989
AT3G01970	AT2G40670		AT3G17170		AT1G61040
AT3G02180	AT2G40740		AT3G17210		AT1G61060
AT3G02820	AT2G40750		AT3G17390		AT1G61080
AT3G02890	AT2G41010		AT3G18000		AT1G61095
AT3G03310	AT2G41100		AT3G18050		AT1G61097
AT3G03590	AT2G41110		AT3G18080		AT1G61340
AT3G03710	AT2G41250		AT3G18390		AT1G61563
AT3G03940	AT2G41380		AT3G18680		AT1G61730
AT3G04000	AT2G41410		AT3G18890		AT1G61732
AT3G04240	AT2G41640		AT3G19480		AT1G61795
AT3G04250	AT2G41850		AT3G19680		AT1G61800
AT3G04280	AT2G42010		AT3G19800		AT1G61840
AT3G04545	AT2G42280		AT3G19820		AT1G61940
AT3G05520	AT2G42350		AT3G20230		AT1G61950
AT3G05570	AT2G42360		AT3G20390		AT1G62045
AT3G05975	AT2G42790		AT3G20790		AT1G62070
AT3G06080	AT2G42890		AT3G20820		AT1G62214
AT3G06230	AT2G43000		AT3G21190		AT1G62220
AT3G06300	AT2G43060		AT3G21760		AT1G62262
AT3G06455	AT2G43080		AT3G22120		AT1G62310
AT3G06750	AT2G43290		AT3G22210		AT1G62430
AT3G06778	AT2G43510		AT3G22960		AT1G62580
AT3G07340	AT2G43520		AT3G23030		AT1G62770
AT3G07420	AT2G43570		AT3G23050		AT1G62935
AT3G07470	AT2G43820		AT3G23080		AT1G62940
AT3G07510	AT2G44240		AT3G23400		AT1G62990
AT3G07770	AT2G44260		AT3G23700		AT1G63660
AT3G08520	AT2G44500		AT3G23760		AT1G63720
AT3G08890	AT2G44840		AT3G23810		AT1G63820
AT3G09020	AT2G45040		AT3G23820		AT1G63850
AT3G09165	AT2G45170		AT3G23840		AT1G64470
AT3G09740	AT2G45210		AT3G23940		AT1G64710
AT3G10030	AT2G45220		AT3G24420		AT1G64760
AT3G10035	AT2G45570		AT3G24430		AT1G64770
AT3G10540	AT2G46030		AT3G24590		AT1G65330
AT3G11160	AT2G46140		AT3G24830		AT1G65690
AT3G11165	AT2G46270		AT3G25140		AT1G65700
AT3G11220	AT2G46400		AT3G25520		AT1G65770
AT3G12160	AT2G46430		AT3G25530		AT1G66150
AT3G12510	AT2G46440		AT3G25660		AT1G66290
AT3G12620	AT2G46500		AT3G25690		AT1G66300
AT3G12930	AT2G46600		AT3G25805		AT1G66320
AT3G13300	AT2G46620		AT3G25860		AT1G66380
AT3G13750	AT2G46680		AT3G25920		AT1G66460
AT3G13857	AT2G47000		AT3G26060		AT1G66630
AT3G14380	AT2G47040		AT3G26070		AT1G66640
AT3G14420	AT2G47130		AT3G26300		AT1G66700
AT3G14452	AT2G47150		AT3G26450		AT1G66750
AT3G14550	AT2G47180		AT3G26460		AT1G66770
AT3G14810	AT2G47190		AT3G26520		AT1G66980
AT3G14940	AT2G47550		AT3G26570		AT1G67020
AT3G15140	AT2G47800		AT3G26650		AT1G67050
AT3G15340	AT3G01080		AT3G26710		AT1G67300
AT3G15355	AT3G01170		AT3G26960		AT1G67370
AT3G15380	AT3G01240		AT3G27060		AT1G67390
AT3G15900	AT3G01270		AT3G27160		AT1G67440
AT3G15960	AT3G01290		AT3G27230		AT1G67450
AT3G16110	AT3G01420		AT3G27690		AT1G68150
AT3G16117	AT3G01470		AT3G27770		AT1G68320
AT3G16120	AT3G01540		AT3G27830		AT1G68500
AT3G16250	AT3G01830		AT3G28040		AT1G68720
AT3G16260	AT3G01970		AT3G28180		AT1G68820
AT3G17310	AT3G02020		AT3G28220		AT1G68905
AT3G17510	AT3G02040		AT3G28290		AT1G68935
AT3G17920	AT3G02140		AT3G28300		AT1G69040
AT3G18060	AT3G02150		AT3G28860		AT1G69120
AT3G18070	AT3G02290		AT3G28900		AT1G69250
AT3G18160	AT3G02840		AT3G29030		AT1G69560
AT3G18215	AT3G02875		AT3G29185		AT1G69587
AT3G18235	AT3G03020		AT3G29320		AT1G69640
AT3G18295	AT3G03310		AT3G32930		AT1G69780
AT3G18390	AT3G03470		AT3G43720		AT1G69825
AT3G18550	AT3G03520		AT3G44890		AT1G69850
AT3G18777	AT3G03530		AT3G44990		AT1G69880
AT3G19330	AT3G03610		AT3G45030		AT1G69950
AT3G19500	AT3G03720		AT3G45160		AT1G70020
AT3G19595	AT3G03790		AT3G45230		AT1G70190
AT3G19960	AT3G03870		AT3G45780		AT1G70220
AT3G20000	AT3G03890		AT3G46130		AT1G70640
AT3G20280	AT3G04030		AT3G46640		AT1G70820
AT3G20300	AT3G04060		AT3G46740		AT1G70880
AT3G20420	AT3G04070		AT3G46780		AT1G71002
AT3G20570	AT3G04210		AT3G46970		AT1G71030
AT3G20640	AT3G04350		AT3G47070		AT1G71040
AT3G20680	AT3G04520		AT3G47430		AT1G71060
AT3G20960	AT3G04530		AT3G47470		AT1G71140
AT3G20993	AT3G04630		AT3G47500		AT1G71370
AT3G21410	AT3G04640		AT3G47560		AT1G71450
AT3G21750	AT3G04720		AT3G47650		AT1G71490
AT3G22080	AT3G04930		AT3G47860		AT1G71500
AT3G22090	AT3G05165		AT3G47980		AT1G71528
AT3G22415	AT3G05400		AT3G48200		AT1G71680
AT3G22640	AT3G05630		AT3G48360		AT1G72070
AT3G22650	AT3G05830		AT3G48420		AT1G72110
AT3G22920	AT3G05970		AT3G48460		AT1G72120
AT3G22942	AT3G06420		AT3G48530		AT1G72890
AT3G22945	AT3G06500		AT3G48560		AT1G73020
AT3G23020	AT3G06780		AT3G48720		AT1G73210
AT3G23280	AT3G06810		AT3G48730		AT1G73325
AT3G23290	AT3G06860		AT3G48870		AT1G73490
AT3G23630	AT3G07350		AT3G49220		AT1G73620
AT3G24080	AT3G07700		AT3G49260		AT1G73750
AT3G24280	AT3G07760		AT3G49470		AT1G73760
AT3G24460	AT3G07850		AT3G49670		AT1G73770
AT3G24760	AT3G07870		AT3G49680		AT1G73940
AT3G24770	AT3G08720		AT3G49720		AT1G73990
AT3G25030	AT3G08760		AT3G49910		AT1G74360
AT3G25230	AT3G08860		AT3G49940		AT1G74460
AT3G25250	AT3G08870		AT3G50270		AT1G74470
AT3G25710	AT3G09270		AT3G50440		AT1G74520
AT3G25950	AT3G09350		AT3G50700		AT1G74670
AT3G26090	AT3G09390		AT3G50750		AT1G74680
AT3G26200	AT3G09560		AT3G50790		AT1G74830
AT3G26280	AT3G09940		AT3G50820		AT1G74940
AT3G26530	AT3G09960		AT3G51140		AT1G75030
AT3G26600	AT3G10250		AT3G51510		AT1G75120
AT3G26690	AT3G10300		AT3G51600		AT1G75300
AT3G26750	AT3G10320		AT3G51820		AT1G75560
AT3G26760	AT3G10420		AT3G51950		AT1G75640
AT3G26782	AT3G10450		AT3G52150		AT1G75650
AT3G26855	AT3G10500		AT3G52180		AT1G75660
AT3G26922	AT3G10550		AT3G52360		AT1G75670
AT3G27090	AT3G10640		AT3G52380		AT1G75710
AT3G27490	AT3G10980		AT3G52500		AT1G75970
AT3G27670	AT3G11100		AT3G52740		AT1G76170
AT3G27883	AT3G11230		AT3G52750		AT1G76270
AT3G28060	AT3G11330		AT3G52840		AT1G76380
AT3G28345	AT3G11410		AT3G52870		AT1G76590
AT3G28590	AT3G11650		AT3G52960		AT1G76954
AT3G28800	AT3G11780		AT3G53100		AT1G77000
AT3G28890	AT3G11820		AT3G53130		AT1G77020
AT3G28930	AT3G11840		AT3G53420		AT1G77110
AT3G28956	AT3G12020		AT3G53460		AT1G77210
AT3G28958	AT3G12350		AT3G53800		AT1G77220
AT3G29035	AT3G12500		AT3G53870		AT1G77410
AT3G29060	AT3G12580		AT3G53920		AT1G77525
AT3G29440	AT3G12630		AT3G54050		AT1G77780
AT3G29450	AT3G12740		AT3G54090		AT1G77880
AT3G29572	AT3G12800		AT3G54210		AT1G77990
AT3G29635	AT3G12830		AT3G54470		AT1G78070
AT3G29641	AT3G13070		AT3G54600		AT1G78206
AT3G29777	AT3G13080		AT3G54890		AT1G78210
AT3G29778	AT3G13100		AT3G54900		AT1G78220
AT3G30110	AT3G13380		AT3G54920		AT1G78260
AT3G30216	AT3G13430		AT3G55040		AT1G78310
AT3G30450	AT3G13672		AT3G55240		AT1G78460
AT3G30715	AT3G13790		AT3G55250		AT1G78500
AT3G31510	AT3G13950		AT3G55330		AT1G78600
AT3G31996	AT3G14020		AT3G55360		AT1G78760
AT3G32027	AT3G14040		AT3G55630		AT1G78770
AT3G32032	AT3G14050		AT3G55800		AT1G79010
AT3G32260	AT3G14067		AT3G56010		AT1G79070
AT3G32280	AT3G14090		AT3G56020		AT1G79075
AT3G32405	AT3G14270		AT3G56090		AT1G79450
AT3G32415	AT3G14280		AT3G56340		AT1G79460
AT3G32964	AT3G14440		AT3G56650		AT1G80000
AT3G42140	AT3G14470		AT3G56680		AT1G80600
AT3G42470	AT3G14560		AT3G56910		AT1G80770
AT3G42473	AT3G14590		AT3G56940		AT1G80820
AT3G42553	AT3G14770		AT3G57040		AT1G80920
AT3G42725	AT3G14830		AT3G57320		AT2G01200
AT3G42763	AT3G14990		AT3G58610		AT2G01250
AT3G42800	AT3G15210		AT3G58850		AT2G01630
AT3G42880	AT3G15353		AT3G59040		AT2G01640
AT3G42886	AT3G15500		AT3G59060		AT2G01660
AT3G42970	AT3G15510		AT3G59400		AT2G01720
AT3G43380	AT3G15580		AT3G59540		AT2G01818
AT3G43410	AT3G15810		AT3G59780		AT2G01913
AT3G43425	AT3G15990		AT3G59970		AT2G02070
AT3G43490	AT3G16030		AT3G59980		AT2G02100
AT3G43505	AT3G16150		AT3G60210		AT2G02120
AT3G43715	AT3G16510		AT3G60245		AT2G02147
AT3G43723	AT3G16530		AT3G60320		AT2G02240
AT3G43833	AT3G16720		AT3G60370		AT2G02250
AT3G43850	AT3G16857		AT3G60380		AT2G02440
AT3G43930	AT3G16910		AT3G60750		AT2G02450
AT3G44020	AT3G16990		AT3G61080		AT2G02470
AT3G44100	AT3G17000		AT3G61210		AT2G02650
AT3G44274	AT3G17700		AT3G61470		AT2G02680
AT3G44490	AT3G17770		AT3G61580		AT2G02750
AT3G44570	AT3G17790		AT3G61820		AT2G02760
AT3G44680	AT3G17800		AT3G61870		AT2G02880
AT3G44704	AT3G17810		AT3G62030		AT2G03220
AT3G44705	AT3G17820		AT3G62530		AT2G03230
AT3G44757	AT3G18830		AT3G62630		AT2G03320
AT3G44780	AT3G18950		AT3G62700		AT2G03680
AT3G44850	AT3G19010		AT3G62720		AT2G03890
AT3G45060	AT3G19130		AT3G62750		AT2G03910
AT3G45210	AT3G19150		AT3G62820		AT2G03960
AT3G45360	AT3G19260		AT3G62910		AT2G04032
AT3G45610	AT3G19550		AT3G63110		AT2G04100
AT3G45800	AT3G19580		AT3G63140		AT2G04270
AT3G46400	AT3G19660		AT3G63160		AT2G04790
AT3G46470	AT3G19710		AT3G63170		AT2G05210
AT3G46680	AT3G19900		AT3G63190		AT2G05294
AT3G46800	AT3G19910		AT3G63390		AT2G05435
AT3G46820	AT3G19930		AT3G63410		AT2G05610
AT3G46900	AT3G19970		AT3G63490		AT2G05660
AT3G46910	AT3G20100		AT4G00100		AT2G05670
AT3G47060	AT3G20250		AT4G00165		AT2G06040
AT3G47270	AT3G20500		AT4G00360		AT2G06050
AT3G47620	AT3G21080		AT4G00370		AT2G06060
AT3G47690	AT3G21150		AT4G00810		AT2G06070
AT3G47740	AT3G21230		AT4G01040		AT2G06110
AT3G47910	AT3G21420		AT4G01050		AT2G06120
AT3G47920	AT3G21500		AT4G01130		AT2G06280
AT3G48170	AT3G21520		AT4G01150		AT2G06390
AT3G48300	AT3G21560		AT4G01310		AT2G06530
AT3G48600	AT3G21610		AT4G01460		AT2G06940
AT3G49040	AT3G21670		AT4G01690		AT2G06985
AT3G49340	AT3G21690		AT4G01800		AT2G07155
AT3G49590	AT3G21700		AT4G01900		AT2G07410
AT3G49601	AT3G21780		AT4G02270		AT2G07440
AT3G49840	AT3G21790		AT4G02500		AT2G07690
AT3G50070	AT3G21890		AT4G02530		AT2G07732
AT3G50140	AT3G21930		AT4G02770		AT2G07734
AT3G50170	AT3G22060		AT4G02790		AT2G07736
AT3G50430	AT3G22160		AT4G02920		AT2G07760
AT3G50520	AT3G22240		AT4G03110		AT2G10226
AT3G50540	AT3G22260		AT4G03150		AT2G10256
AT3G50570	AT3G22370		AT4G03210		AT2G10537
AT3G50840	AT3G22460		AT4G03280		AT2G10606
AT3G50900	AT3G22530		AT4G03400		AT2G10931
AT3G50940	AT3G22560		AT4G03520		AT2G11230
AT3G51265	AT3G22600		AT4G03560		AT2G11330
AT3G51270	AT3G22740		AT4G04020		AT2G11370
AT3G51325	AT3G22750		AT4G04330		AT2G11522
AT3G51610	AT3G22840		AT4G04340		AT2G11640
AT3G51620	AT3G22850		AT4G04350		AT2G11850
AT3G51850	AT3G22910		AT4G04640		AT2G12150
AT3G51950	AT3G23120		AT4G04840		AT2G12195
AT3G52020	AT3G23170		AT4G04890		AT2G12200
AT3G52230	AT3G23240		AT4G05090		AT2G12270
AT3G52750	AT3G23250		AT4G05180		AT2G12400
AT3G52800	AT3G23790		AT4G08685		AT2G12890
AT3G53080	AT3G23920		AT4G08950		AT2G12900
AT3G53450	AT3G24500		AT4G09010		AT2G12935
AT3G53460	AT3G24530		AT4G09320		AT2G12940
AT3G53580	AT3G24550		AT4G09350		AT2G13115
AT3G53680	AT3G24954		AT4G09500		AT2G13150
AT3G53720	AT3G25020		AT4G09650		AT2G13370
AT3G53930	AT3G25250		AT4G09670		AT2G13463
AT3G53990	AT3G25290		AT4G09890		AT2G14060
AT3G54180	AT3G25500		AT4G10300		AT2G14245
AT3G54190	AT3G25600		AT4G10340		AT2G14247
AT3G54363	AT3G25610		AT4G11010		AT2G14282
AT3G54390	AT3G25870		AT4G11100		AT2G14290
AT3G54460	AT3G26090		AT4G11175		AT2G14365
AT3G54470	AT3G26100		AT4G12300		AT2G14450
AT3G54920	AT3G26170		AT4G12420		AT2G14700
AT3G55320	AT3G26180		AT4G12730		AT2G14796
AT3G55380	AT3G26210		AT4G12800		AT2G15045
AT3G55510	AT3G26220		AT4G12830		AT2G15260
AT3G55566	AT3G26230		AT4G12880		AT2G15360
AT3G55735	AT3G26280		AT4G12980		AT2G15440
AT3G55840	AT3G26290		AT4G13100		AT2G15740
AT3G55890	AT3G26440		AT4G13170		AT2G15815
AT3G56320	AT3G26500		AT4G13200		AT2G15860
AT3G56330	AT3G26580		AT4G13430		AT2G15870
AT3G56470	AT3G26670		AT4G13670		AT2G15890
AT3G56930	AT3G26830		AT4G13720		AT2G15970
AT3G56940	AT3G26840		AT4G13840		AT2G16010
AT3G57550	AT3G27110		AT4G13930		AT2G16030
AT3G57680	AT3G27140		AT4G14040		AT2G16145
AT3G58610	AT3G27210		AT4G14360		AT2G16150
AT3G59360	AT3G27560		AT4G14440		AT2G16190
AT3G59390	AT3G28210		AT4G14550		AT2G16225
AT3G59450	AT3G28450		AT4G14560		AT2G16300
AT3G59790	AT3G28510		AT4G14740		AT2G16385
AT3G60140	AT3G28580		AT4G14760		AT2G16390
AT3G60150	AT3G28890		AT4G14870		AT2G16400
AT3G60950	AT3G28940		AT4G14890		AT2G16460
AT3G61030	AT3G29035		AT4G14960		AT2G16560
AT3G61230	AT3G29170		AT4G15110		AT2G16594
AT3G61330	AT3G29200		AT4G15510		AT2G16595
AT3G61450	AT3G29240		AT4G15560		AT2G16620
AT3G61910	AT3G29250		AT4G15920		AT2G16700
AT3G61960	AT3G29575		AT4G15930		AT2G16880
AT3G62336	AT3G29590		AT4G16410		AT2G16881
AT3G62380	AT3G30775		AT4G16563		AT2G16910
AT3G62520	AT3G43230		AT4G16720		AT2G17442
AT3G62770	AT3G44260		AT4G16985		AT2G17460
AT3G62940	AT3G44300		AT4G17050		AT2G17550
AT3G62950	AT3G44310		AT4G17100		AT2G17880
AT3G63280	AT3G44320		AT4G17340		AT2G17920
AT4G00070	AT3G44350		AT4G17390		AT2G18040
AT4G00130	AT3G44720		AT4G17520		AT2G18070
AT4G00270	AT3G44860		AT4G17560		AT2G18170
AT4G00540	AT3G44870		AT4G17600		AT2G18180
AT4G00893	AT3G44880		AT4G17740		AT2G18500
AT4G00895	AT3G45010		AT4G18030		AT2G18560
AT4G01040	AT3G45040		AT4G18060		AT2G18870
AT4G01516	AT3G45140		AT4G18240		AT2G18960
AT4G01520	AT3G45290		AT4G18370		AT2G19146
AT4G01590	AT3G45300		AT4G18440		AT2G19230
AT4G01770	AT3G45620		AT4G18480		AT2G19260
AT4G01880	AT3G45640		AT4G18810		AT2G19720
AT4G01970	AT3G45730		AT4G18970		AT2G19802
AT4G02020	AT3G45830		AT4G19120		AT2G19803
AT4G02130	AT3G45860		AT4G19170		AT2G20350
AT4G02390	AT3G45970		AT4G19410		AT2G20724
AT4G02530	AT3G46080		AT4G19530		AT2G20835
AT4G03050	AT3G46090		AT4G20360		AT2G20880
AT4G03070	AT3G46620		AT4G20760		AT2G21060
AT4G03113	AT3G46690		AT4G20840		AT2G21380
AT4G03430	AT3G46930		AT4G20870		AT2G21850
AT4G03435	AT3G47060		AT4G21190		AT2G21920
AT4G03443	AT3G47420		AT4G21210		AT2G21940
AT4G03530	AT3G47480		AT4G21280		AT2G22040
AT4G03580	AT3G47640		AT4G21620		AT2G22050
AT4G03980	AT3G47780		AT4G21750		AT2G22080
AT4G04210	AT3G47800		AT4G21960		AT2G22145
AT4G04320	AT3G47820		AT4G22010		AT2G22240
AT4G04394	AT3G47950		AT4G22200		AT2G22430
AT4G04407	AT3G48080		AT4G22570		AT2G22440
AT4G04440	AT3G48090		AT4G22890		AT2G22450
AT4G04710	AT3G48520		AT4G23290		AT2G22720
AT4G04885	AT3G48580		AT4G23400		AT2G22821
AT4G04900	AT3G48650		AT4G23500		AT2G22830
AT4G04990	AT3G48690		AT4G23670		AT2G22970
AT4G05200	AT3G48760		AT4G23820		AT2G23390
AT4G05210	AT3G48780		AT4G24090		AT2G23870
AT4G05630	AT3G48850		AT4G24280		AT2G24120
AT4G06491	AT3G48890		AT4G24350		AT2G24285
AT4G06519	AT3G49120		AT4G24360		AT2G24290
AT4G06611	AT3G49210		AT4G24510		AT2G25170
AT4G06639	AT3G49350		AT4G24620		AT2G25550
AT4G07500	AT3G49490		AT4G24750		AT2G25560
AT4G07740	AT3G49530		AT4G24770		AT2G25970
AT4G07744	AT3G49590		AT4G24780		AT2G26060
AT4G07800	AT3G49780		AT4G24830		AT2G26100
AT4G08022	AT3G50080		AT4G24930		AT2G26140
AT4G08038	AT3G50260		AT4G25040		AT2G26360
AT4G08151	AT3G50280		AT4G25050		AT2G26370
AT4G08275	AT3G50480		AT4G25080		AT2G26560
AT4G08310	AT3G50740		AT4G25100		AT2G26710
AT4G08320	AT3G50760		AT4G25260		AT2G26820
AT4G08330	AT3G50770		AT4G25960		AT2G26900
AT4G08406	AT3G50900		AT4G26230		AT2G26940
AT4G08500	AT3G50910		AT4G26530		AT2G27080
AT4G08930	AT3G50930		AT4G26540		AT2G27145
AT4G08995	AT3G50950		AT4G26555		AT2G27150
AT4G09030	AT3G50970		AT4G26670		AT2G27170
AT4G09410	AT3G51000		AT4G27430		AT2G27200
AT4G09432	AT3G51090		AT4G27440		AT2G27240
AT4G09510	AT3G51130		AT4G27520		AT2G27300
AT4G10115	AT3G51160		AT4G27700		AT2G27385
AT4G10190	AT3G51240		AT4G27720		AT2G27500
AT4G10457	AT3G51250		AT4G28080		AT2G27535
AT4G10460	AT3G51430		AT4G28220		AT2G27660
AT4G10670	AT3G51440		AT4G28240		AT2G27780
AT4G10770	AT3G51450		AT4G28660		AT2G27935
AT4G10845	AT3G51660		AT4G28730		AT2G27936
AT4G10940	AT3G51730		AT4G28750		AT2G27960
AT4G11050	AT3G51840		AT4G28780		AT2G28080
AT4G11250	AT3G51860		AT4G29060		AT2G28290
AT4G11830	AT3G51870		AT4G30020		AT2G28510
AT4G11900	AT3G51890		AT4G30620		AT2G28840
AT4G11940	AT3G51920		AT4G30650		AT2G28850
AT4G12060	AT3G51960		AT4G30660		AT2G28860
AT4G12070	AT3G52190		AT4G30690		AT2G28870
AT4G12300	AT3G52400		AT4G30950		AT2G29045
AT4G12320	AT3G52430		AT4G30993		AT2G29165
AT4G12390	AT3G52450		AT4G31530		AT2G29170
AT4G12400	AT3G52710		AT4G31700		AT2G29180
AT4G12405	AT3G52780		AT4G31820		AT2G29310
AT4G12825	AT3G52800		AT4G31850		AT2G29320
AT4G12990	AT3G52820		AT4G32260		AT2G29340
AT4G13060	AT3G52920		AT4G32330		AT2G29630
AT4G13253	AT3G52970		AT4G32410		AT2G29670
AT4G13780	AT3G53120		AT4G32570		AT2G29680
AT4G13890	AT3G53150		AT4G32590		AT2G29900
AT4G13940	AT3G53620		AT4G32800		AT2G29970
AT4G14040	AT3G53780		AT4G32880		AT2G30320
AT4G14070	AT3G53810		AT4G33010		AT2G30395
AT4G14135	AT3G53930		AT4G33220		AT2G30424
AT4G14358	AT3G53960		AT4G33470		AT2G30440
AT4G14743	AT3G54020		AT4G33490		AT2G30600
AT4G14780	AT3G54150		AT4G33500		AT2G30830
AT4G15100	AT3G54420		AT4G33520		AT2G30930
AT4G15510	AT3G54620		AT4G33660		AT2G31080
AT4G15540	AT3G54640		AT4G33666		AT2G31140
AT4G15610	AT3G54680		AT4G33680		AT2G31955
AT4G16144	AT3G54810		AT4G33760		AT2G31957
AT4G16150	AT3G54850		AT4G34090		AT2G32100
AT4G16640	AT3G54950		AT4G34190		AT2G32160
AT4G16990	AT3G55270		AT4G34220		AT2G32250
AT4G17040	AT3G55430		AT4G34260		AT2G32320
AT4G17100	AT3G55470		AT4G34290		AT2G32520
AT4G17270	AT3G55890		AT4G34490		AT2G33150
AT4G17280	AT3G55910		AT4G34620		AT2G33390
AT4G17300	AT3G55950		AT4G34730		AT2G33810
AT4G17718	AT3G55970		AT4G34760		AT2G34010
AT4G17730	AT3G55980		AT4G34980		AT2G34820
AT4G17850	AT3G56170		AT4G35100		AT2G34835
AT4G17900	AT3G56200		AT4G35250		AT2G34840
AT4G18230	AT3G56290		AT4G35320		AT2G34890
AT4G18430	AT3G56310		AT4G35450		AT2G34990
AT4G18770	AT3G56360		AT4G35760		AT2G35140
AT4G19045	AT3G56400		AT4G36230		AT2G35150
AT4G19395	AT3G56620		AT4G36250		AT2G35200
AT4G19410	AT3G56710		AT4G36360		AT2G35230
AT4G19550	AT3G56880		AT4G36390		AT2G35290
AT4G19580	AT3G57010		AT4G36530		AT2G35520
AT4G19630	AT3G57020		AT4G36540		AT2G35580
AT4G19670	AT3G57240		AT4G36660		AT2G35585
AT4G19680	AT3G57260		AT4G37000		AT2G35820
AT4G19990	AT3G57390		AT4G37080		AT2G35850
AT4G20360	AT3G57410		AT4G37240		AT2G36060
AT4G20820	AT3G57450		AT4G37300		AT2G36090
AT4G20880	AT3G57480		AT4G37550		AT2G36270
AT4G20890	AT3G57510		AT4G37800		AT2G36307
AT4G21065	AT3G57520		AT4G37930		AT2G36325
AT4G22130	AT3G57530		AT4G38160		AT2G36410
AT4G22350	AT3G57540		AT4G38370		AT2G36750
AT4G22758	AT3G57550		AT4G38430		AT2G36780
AT4G22780	AT3G57680		AT4G38660		AT2G36792
AT4G22830	AT3G58750		AT4G38690		AT2G36950
AT4G22910	AT3G58900		AT4G38770		AT2G37200
AT4G23160	AT3G59050		AT4G38840		AT2G37220
AT4G23440	AT3G59080		AT4G38860		AT2G37360
AT4G23520	AT3G59140		AT4G38970		AT2G37520
AT4G24240	AT3G59210		AT4G39040		AT2G37530
AT4G24270	AT3G59350		AT4G39230		AT2G37585
AT4G24430	AT3G59440		AT4G39330		AT2G37678
AT4G24530	AT3G59700		AT4G39350		AT2G38390
AT4G24660	AT3G60130		AT4G39460		AT2G38450
AT4G24740	AT3G60140		AT4G39710		AT2G38550
AT4G25700	AT3G60180		AT4G39730		AT2G38670
AT4G25770	AT3G60420		AT4G39770		AT2G38905
AT4G25780	AT3G60450		AT4G39800		AT2G38970
AT4G25910	AT3G60640		AT4G39970		AT2G39060
AT4G25990	AT3G60690		AT5G01020		AT2G39310
AT4G26030	AT3G61160		AT5G01090		AT2G39540
AT4G26150	AT3G61190		AT5G01240		AT2G39740
AT4G26500	AT3G61220		AT5G01410		AT2G39790
AT4G27120	AT3G61880		AT5G01530		AT2G39800
AT4G27150	AT3G61890		AT5G01590		AT2G39860
AT4G27310	AT3G61900		AT5G01920		AT2G40030
AT4G27597	AT3G61930		AT5G02120		AT2G40080
AT4G27660	AT3G62150		AT5G02160		AT2G40081
AT4G27690	AT3G62260		AT5G02240		AT2G40113
AT4G27760	AT3G62420		AT5G02710		AT2G40130
AT4G27830	AT3G62590		AT5G02830		AT2G40475
AT4G29180	AT3G62770		AT5G02890		AT2G40950
AT4G29273	AT3G63010		AT5G03120		AT2G41240
AT4G29420	AT3G63050		AT5G03230		AT2G41415
AT4G29440	AT3G63060		AT5G03300		AT2G41430
AT4G29610	AT3G63280		AT5G03650		AT2G41490
AT4G29680	AT3G63310		AT5G03760		AT2G41670
AT4G30050	AT3G63380		AT5G03880		AT2G41900
AT4G30070	AT4G00305		AT5G03940		AT2G41910
AT4G30110	AT4G00330		AT5G04140		AT2G42280
AT4G30370	AT4G00500		AT5G04230		AT2G42460
AT4G30380	AT4G00550		AT5G04360		AT2G42530
AT4G30690	AT4G00700		AT5G04430		AT2G42570
AT4G31130	AT4G00900		AT5G04810		AT2G42690
AT4G31250	AT4G01010		AT5G05000		AT2G42835
AT4G31270	AT4G01120		AT5G05580		AT2G42850
AT4G31408	AT4G01360		AT5G05690		AT2G43210
AT4G31410	AT4G01430		AT5G05740		AT2G43410
AT4G31615	AT4G01480		AT5G05860		AT2G44140
AT4G32330	AT4G01610		AT5G05960		AT2G44250
AT4G32370	AT4G01700		AT5G06060		AT2G44290
AT4G32430	AT4G01720		AT5G06290		AT2G44560
AT4G32820	AT4G01870		AT5G06340		AT2G44800
AT4G32830	AT4G02050		AT5G06690		AT2G45070
AT4G34330	AT4G02220		AT5G06700		AT2G45310
AT4G34510	AT4G02280		AT5G07020		AT2G45360
AT4G34570	AT4G02380		AT5G07090		AT2G45560
AT4G34580	AT4G02410		AT5G07240		AT2G45685
AT4G35270	AT4G02520		AT5G07580		AT2G45730
AT4G35310	AT4G02940		AT5G07690		AT2G45850
AT4G35420	AT4G03320		AT5G08050		AT2G45990
AT4G35500	AT4G03450		AT5G08260		AT2G46060
AT4G35820	AT4G03960		AT5G08280		AT2G46110
AT4G35830	AT4G04460		AT5G08330		AT2G46130
AT4G35890	AT4G04490		AT5G08410		AT2G46450
AT4G36010	AT4G04500		AT5G08650		AT2G46480
AT4G36040	AT4G04620		AT5G09650		AT2G46490
AT4G36090	AT4G04800		AT5G09660		AT2G46530
AT4G36220	AT4G05020		AT5G09760		AT2G46572
AT4G36260	AT4G05100		AT5G10150		AT2G46580
AT4G36800	AT4G05530		AT5G10160		AT2G46590
AT4G36810	AT4G05590		AT5G10180		AT2G46600
AT4G37190	AT4G08180		AT5G10360		AT2G46750
AT4G37270	AT4G08230		AT5G10430		AT2G46790
AT4G37740	AT4G08290		AT5G10560		AT2G47010
AT4G37870	AT4G08300		AT5G10690		AT2G47030
AT4G39230	AT4G08470		AT5G10920		AT2G47040
AT4G39660	AT4G08770		AT5G11070		AT2G47260
AT4G39850	AT4G08850		AT5G11420		AT2G47870
AT5G01410	AT4G09100		AT5G11450		AT3G01015
AT5G01630	AT4G09750		AT5G11480		AT3G01020
AT5G01730	AT4G09760		AT5G11690		AT3G01085
AT5G01734	AT4G10120		AT5G11740		AT3G01120
AT5G01740	AT4G10360		AT5G11880		AT3G01190
AT5G01750	AT4G10500		AT5G12050		AT3G01202
AT5G01880	AT4G10960		AT5G12150		AT3G01380
AT5G02050	AT4G11280		AT5G12250		AT3G01540
AT5G02450	AT4G11330		AT5G12470		AT3G01610
AT5G02490	AT4G11360		AT5G12860		AT3G01930
AT5G03220	AT4G11370		AT5G12910		AT3G02250
AT5G03240	AT4G11600		AT5G12940		AT3G02380
AT5G03250	AT4G11650		AT5G12950		AT3G02400
AT5G03600	AT4G11850		AT5G13000		AT3G02530
AT5G03668	AT4G11860		AT5G13120		AT3G02630
AT5G03690	AT4G11890		AT5G13140		AT3G03030
AT5G03705	AT4G12080		AT5G13410		AT3G03090
AT5G03720	AT4G12090		AT5G13460		AT3G03170
AT5G03810	AT4G12120		AT5G13510		AT3G03440
AT5G03950	AT4G12250		AT5G13630		AT3G04010
AT5G03970	AT4G12290		AT5G13650		AT3G04020
AT5G04045	AT4G12390		AT5G13710		AT3G04060
AT5G04190	AT4G12720		AT5G13730		AT3G04280
AT5G04740	AT4G13030		AT5G13980		AT3G04550
AT5G04750	AT4G13110		AT5G14060		AT3G05130
AT5G04781	AT4G13180		AT5G14210		AT3G05193
AT5G04830	AT4G13250		AT5G14320		AT3G05200
AT5G04840	AT4G13510		AT5G14370		AT3G05425
AT5G04860	AT4G13530		AT5G14570		AT3G05430
AT5G05230	AT4G13770		AT5G14660		AT3G05680
AT5G05470	AT4G13800		AT5G14740		AT3G05730
AT5G05880	AT4G13900		AT5G14910		AT3G05880
AT5G06040	AT4G13920		AT5G14920		AT3G06000
AT5G06320	AT4G14020		AT5G14970		AT3G06145
AT5G06350	AT4G14630		AT5G15200		AT3G06410
AT5G06560	AT4G14950		AT5G15210		AT3G06483
AT5G06730	AT4G15093		AT5G15230		AT3G06660
AT5G06830	AT4G15490		AT5G15310		AT3G06985
AT5G06839	AT4G15530		AT5G15350		AT3G07030
AT5G07290	AT4G15540		AT5G15410		AT3G07380
AT5G07650	AT4G15550		AT5G16030		AT3G07400
AT5G07660	AT4G15610		AT5G16130		AT3G07730
AT5G07900	AT4G15760		AT5G16250		AT3G07770
AT5G08020	AT4G16000		AT5G16290		AT3G07840
AT5G08060	AT4G16190		AT5G16390		AT3G08780
AT5G08340	AT4G16260		AT5G16400		AT3G08790
AT5G08360	AT4G16640		AT5G16710		AT3G09240
AT5G08690	AT4G16670		AT5G16810		AT3G09250
AT5G08712	AT4G16690		AT5G17170		AT3G09530
AT5G08750	AT4G16740		AT5G17670		AT3G09540
AT5G09810	AT4G16760		AT5G17710		AT3G09550
AT5G10310	AT4G16790		AT5G17870		AT3G09670
AT5G10360	AT4G17030		AT5G17920		AT3G09920
AT5G10370	AT4G17230		AT5G18010		AT3G10020
AT5G10380	AT4G17250		AT5G18020		AT3G10160
AT5G10625	AT4G17500		AT5G18030		AT3G10180
AT5G10700	AT4G17530		AT5G18050		AT3G10185
AT5G11050	AT4G17615		AT5G18060		AT3G10190
AT5G11200	AT4G17720		AT5G18080		AT3G10290
AT5G11300	AT4G17790		AT5G18100		AT3G10520
AT5G11330	AT4G17840		AT5G18170		AT3G10660
AT5G11470	AT4G17900		AT5G18570		AT3G10770
AT5G11820	AT4G18010		AT5G18600		AT3G10780
AT5G11960	AT4G18140		AT5G18660		AT3G10870
AT5G12120	AT4G18200		AT5G19120		AT3G10985
AT5G12130	AT4G18280		AT5G19190		AT3G11130
AT5G12840	AT4G18350		AT5G19220		AT3G11270
AT5G13520	AT4G18430		AT5G19290		AT3G11415
AT5G13530	AT4G18580		AT5G19370		AT3G11590
AT5G13730	AT4G18800		AT5G19510		AT3G11750
AT5G13860	AT4G18880		AT5G19760		AT3G11820
AT5G14020	AT4G18910		AT5G19770		AT3G11825
AT5G14030	AT4G18930		AT5G19780		AT3G11830
AT5G14730	AT4G18950		AT5G19940		AT3G11850
AT5G15000	AT4G18980		AT5G20060		AT3G12570
AT5G15190	AT4G19200		AT5G20130		AT3G12640
AT5G15400	AT4G19420		AT5G20140		AT3G12800
AT5G15670	AT4G19460		AT5G20290		AT3G13175
AT5G15700	AT4G19515		AT5G20630		AT3G13225
AT5G15710	AT4G19640		AT5G20720		AT3G13240
AT5G16600	AT4G19700		AT5G21100		AT3G13310
AT5G16700	AT4G19760		AT5G21920		AT3G13570
AT5G17100	AT4G19810		AT5G21930		AT3G13580
AT5G17130	AT4G19820		AT5G22340		AT3G13610
AT5G18065	AT4G19860		AT5G22580		AT3G14030
AT5G18270	AT4G19880		AT5G22620		AT3G14075
AT5G19080	AT4G19960		AT5G22640		AT3G14080
AT5G19130	AT4G20000		AT5G22880		AT3G14172
AT5G19140	AT4G20110		AT5G22920		AT3G14200
AT5G19165	AT4G20260		AT5G23060		AT3G14230
AT5G19172	AT4G20460		AT5G23120		AT3G14300
AT5G19310	AT4G20780		AT5G23280		AT3G14440
AT5G19710	AT4G20830		AT5G23870		AT3G14820
AT5G19830	AT4G20860		AT5G23900		AT3G14920
AT5G19840	AT4G20930		AT5G24300		AT3G15000
AT5G20180	AT4G21120		AT5G24314		AT3G15570
AT5G20190	AT4G21160		AT5G24490		AT3G15590
AT5G20660	AT4G21470		AT5G24570		AT3G15600
AT5G21280	AT4G21540		AT5G24930		AT3G15830
AT5G21482	AT4G21570		AT5G25090		AT3G16010
AT5G22490	AT4G21580		AT5G25190		AT3G16040
AT5G22740	AT4G21800		AT5G25460		AT3G16180
AT5G22750	AT4G21840		AT5G25610		AT3G16560
AT5G22760	AT4G21850		AT5G25840		AT3G16565
AT5G22800	AT4G21980		AT5G25980		AT3G17020
AT5G22820	AT4G22530		AT5G26000		AT3G17120
AT5G23170	AT4G22590		AT5G26570		AT3G17225
AT5G23390	AT4G22690		AT5G26665		AT3G17250
AT5G23910	AT4G22780		AT5G26910		AT3G17330
AT5G23960	AT4G22820		AT5G27560		AT3G17390
AT5G24065	AT4G22870		AT5G27850		AT3G17400
AT5G24206	AT4G22880		AT5G28020		AT3G17998
AT5G24370	AT4G22920		AT5G28030		AT3G18000
AT5G24760	AT4G23010		AT5G28500		AT3G18020
AT5G24820	AT4G23050		AT5G28750		AT3G18580
AT5G25320	AT4G23140		AT5G29771		AT3G18590
AT5G25540	AT4G23150		AT5G35100		AT3G18670
AT5G25620	AT4G23170		AT5G35170		AT3G18680
AT5G25960	AT4G23180		AT5G35220		AT3G18790
AT5G26290	AT4G23220		AT5G35360		AT3G18810
AT5G26570	AT4G23260		AT5G35630		AT3G18815
AT5G26630	AT4G23310		AT5G35790		AT3G19010
AT5G26710	AT4G23450		AT5G36170		AT3G19130
AT5G26950	AT4G23570		AT5G36700		AT3G19140
AT5G27650	AT4G23610		AT5G36790		AT3G19170
AT5G27700	AT4G23680		AT5G37360		AT3G19180
AT5G27790	AT4G23700		AT5G38410		AT3G19350
AT5G27810	AT4G23810		AT5G38420		AT3G19360
AT5G28076	AT4G24040		AT5G38430		AT3G19820
AT5G28170	AT4G24120		AT5G38520		AT3G19830
AT5G28250	AT4G24160		AT5G38660		AT3G19840
AT5G28288	AT4G24220		AT5G38980		AT3G20015
AT5G28550	AT4G24230		AT5G39080		AT3G20030
AT5G28800	AT4G24380		AT5G39210		AT3G20130
AT5G28840	AT4G24400		AT5G39530		AT3G20230
AT5G28880	AT4G24450		AT5G39830		AT3G20240
AT5G28886	AT4G24570		AT5G39860		AT3G20362
AT5G29408	AT4G24590		AT5G40160		AT3G20365
AT5G29580	AT4G24690		AT5G40890		AT3G20400
AT5G30400	AT4G24890		AT5G40950		AT3G20640
AT5G30440	AT4G24990		AT5G41050		AT3G20810
AT5G32483	AT4G25000		AT5G41520		AT3G20840
AT5G32518	AT4G25030		AT5G42030		AT3G20993
AT5G32521	AT4G25170		AT5G42070		AT3G21175
AT5G33439	AT4G25390		AT5G42240		AT3G21450
AT5G34780	AT4G25670		AT5G42480		AT3G21560
AT5G34903	AT4G25690		AT5G42530		AT3G21690
AT5G35118	AT4G25700		AT5G43700		AT3G21755
AT5G35620	AT4G25900		AT5G43750		AT3G21945
AT5G35802	AT4G26060		AT5G43830		AT3G21970
AT5G35950	AT4G26080		AT5G43870		AT3G22053
AT5G36905	AT4G26090		AT5G43970		AT3G22421
AT5G36970	AT4G26200		AT5G44020		AT3G22425
AT5G37360	AT4G26270		AT5G44130		AT3G22490
AT5G37500	AT4G26470		AT5G44190		AT3G22760
AT5G37680	AT4G26580		AT5G44410		AT3G22830
AT5G37890	AT4G27020		AT5G44520		AT3G23130
AT5G38160	AT4G27070		AT5G44530		AT3G23150
AT5G38410	AT4G27260		AT5G44620		AT3G23230
AT5G38580	AT4G27280		AT5G44650		AT3G23260
AT5G38630	AT4G27300		AT5G44680		AT3G23450
AT5G38640	AT4G27410		AT5G45040		AT3G23570
AT5G38960	AT4G27450		AT5G45490		AT3G23580
AT5G39120	AT4G27480		AT5G45680		AT3G23635
AT5G39330	AT4G27740		AT5G45820		AT3G23780
AT5G39350	AT4G27780		AT5G45930		AT3G23790
AT5G39450	AT4G27830		AT5G45950		AT3G24210
AT5G39610	AT4G27860		AT5G46110		AT3G24370
AT5G39620	AT4G27900		AT5G46420		AT3G24430
AT5G39730	AT4G28040		AT5G46580		AT3G24515
AT5G39790	AT4G28085		AT5G46690		AT3G24700
AT5G39800	AT4G28260		AT5G46800		AT3G24750
AT5G40110	AT4G28350		AT5G47110		AT3G24790
AT5G40140	AT4G28400		AT5G47190		AT3G24870
AT5G40275	AT4G28490		AT5G47640		AT3G25020
AT5G40330	AT4G28570		AT5G47770		AT3G25060
AT5G40470	AT4G29050		AT5G47840		AT3G25090
AT5G40855	AT4G29190		AT5G48220		AT3G25180
AT5G40860	AT4G29210		AT5G48300		AT3G25182
AT5G40900	AT4G29380		AT5G48375		AT3G25400
AT5G41320	AT4G29780		AT5G48490		AT3G25630
AT5G41590	AT4G29950		AT5G48790		AT3G25640
AT5G42300	AT4G30190		AT5G48880		AT3G25680
AT5G42310	AT4G30210		AT5G48900		AT3G25727
AT5G42940	AT4G30270		AT5G49030		AT3G26180
AT5G43110	AT4G30470		AT5G49215		AT3G26265
AT5G43250	AT4G30490		AT5G49460		AT3G26570
AT5G43260	AT4G30530		AT5G49730		AT3G26740
AT5G43401	AT4G30600		AT5G50250		AT3G26812
AT5G43500	AT4G30790		AT5G50730		AT3G26813
AT5G43780	AT4G30960		AT5G50950		AT3G27090
AT5G44120	AT4G31130		AT5G51010		AT3G27180
AT5G44160	AT4G31240		AT5G51110		AT3G27290
AT5G44290	AT4G31500		AT5G51540		AT3G27300
AT5G44572	AT4G31800		AT5G51550		AT3G27325
AT5G45300	AT4G31860		AT5G51720		AT3G27425
AT5G45420	AT4G32020		AT5G51820		AT3G27530
AT5G45428	AT4G32250		AT5G51970		AT3G27770
AT5G45430	AT4G32480		AT5G52060		AT3G27785
AT5G45640	AT4G32690		AT5G52100		AT3G27809
AT5G45700	AT4G32870		AT5G52310		AT3G27870
AT5G45770	AT4G32940		AT5G52420		AT3G27880
AT5G46080	AT4G33030		AT5G52440		AT3G27930
AT5G46110	AT4G33040		AT5G52780		AT3G27940
AT5G46210	AT4G33050		AT5G52840		AT3G28010
AT5G46400	AT4G33150		AT5G52920		AT3G28243
AT5G46440	AT4G33240		AT5G52960		AT3G28250
AT5G46450	AT4G33300		AT5G52970		AT3G28270
AT5G46595	AT4G33565		AT5G53490		AT3G28280
AT5G46700	AT4G33920		AT5G53500		AT3G28310
AT5G46840	AT4G34131		AT5G53580		AT3G28340
AT5G46980	AT4G34135		AT5G53860		AT3G28350
AT5G47080	AT4G34150		AT5G53880		AT3G28370
AT5G47090	AT4G34180		AT5G54270		AT3G28680
AT5G47130	AT4G34200		AT5G54380		AT3G28715
AT5G47150	AT4G34230		AT5G54585		AT3G28800
AT5G47818	AT4G34390		AT5G54600		AT3G28855
AT5G48050	AT4G34410		AT5G54630		AT3G28860
AT5G48130	AT4G34460		AT5G54770		AT3G28880
AT5G48150	AT4G34710		AT5G55220		AT3G28917
AT5G48180	AT4G34990		AT5G55230		AT3G28970
AT5G48190	AT4G35060		AT5G55280		AT3G29000
AT5G48543	AT4G35110		AT5G55620		AT3G29034
AT5G48595	AT4G35180		AT5G55710		AT3G29035
AT5G48670	AT4G35480		AT5G55740		AT3G29070
AT5G48945	AT4G35600		AT5G57030		AT3G29075
AT5G49370	AT4G35630		AT5G57040		AT3G29090
AT5G49480	AT4G35750		AT5G57170		AT3G29385
AT5G49590	AT4G35770		AT5G57180		AT3G29400
AT5G49710	AT4G36010		AT5G57700		AT3G29560
AT5G49800	AT4G36030		AT5G57800		AT3G29572
AT5G49810	AT4G36040		AT5G57930		AT3G29777
AT5G49900	AT4G36210		AT5G58140		AT3G29778
AT5G49910	AT4G36220		AT5G58250		AT3G30310
AT5G50040	AT4G36500		AT5G58260		AT3G30345
AT5G50060	AT4G36640		AT5G58670		AT3G30390
AT5G50840	AT4G36670		AT5G58900		AT3G30456
AT5G51105	AT4G36710		AT5G58960		AT3G30510
AT5G51210	AT4G36760		AT5G59080		AT3G30703
AT5G51630	AT4G36900		AT5G59130		AT3G30714
AT5G51640	AT4G36990		AT5G59250		AT3G30721
AT5G51650	AT4G37010		AT5G59690		AT3G31380
AT5G51660	AT4G37150		AT5G59870		AT3G31403
AT5G51670	AT4G37220		AT5G59970		AT3G31406
AT5G52010	AT4G37260		AT5G60670		AT3G31500
AT5G52120	AT4G37310		AT5G60840		AT3G32250
AT5G52340	AT4G37320		AT5G60850		AT3G32270
AT5G52600	AT4G37370		AT5G60860		AT3G32313
AT5G52660	AT4G37430		AT5G60890		AT3G32394
AT5G52670	AT4G37520		AT5G60920		AT3G32410
AT5G52860	AT4G37530		AT5G61170		AT3G32415
AT5G52910	AT4G37610		AT5G61410		AT3G32917
AT5G52920	AT4G37640		AT5G61480		AT3G33002
AT5G52960	AT4G37980		AT5G61590		AT3G33103
AT5G52980	AT4G37990		AT5G61660		AT3G33595
AT5G53390	AT4G38060		AT5G62140		AT3G42050
AT5G53400	AT4G38320		AT5G62220		AT3G42090
AT5G53460	AT4G38410		AT5G62350		AT3G42250
AT5G53480	AT4G38540		AT5G62360		AT3G42542
AT5G53750	AT4G38550		AT5G62720		AT3G42670
AT5G53940	AT4G38560		AT5G62790		AT3G42721
AT5G54490	AT4G38930		AT5G62840		AT3G42750
AT5G54810	AT4G39030		AT5G62890		AT3G42800
AT5G55055	AT4G39090		AT5G63180		AT3G43300
AT5G55060	AT4G39140		AT5G63310		AT3G43302
AT5G55490	AT4G39270		AT5G63380		AT3G43352
AT5G55500	AT4G39580		AT5G63780		AT3G43380
AT5G55880	AT4G39670		AT5G63810		AT3G43430
AT5G55990	AT4G39850		AT5G63890		AT3G43442
AT5G56280	AT4G39890		AT5G64040		AT3G43520
AT5G56290	AT4G39950		AT5G64290		AT3G43750
AT5G56510	AT5G01100		AT5G64330		AT3G43760
AT5G56620	AT5G01220		AT5G64380		AT3G43790
AT5G56940	AT5G01380		AT5G64460		AT3G43833
AT5G57010	AT5G01520		AT5G64740		AT3G43880
AT5G57140	AT5G01540		AT5G64770		AT3G44091
AT5G57320	AT5G01550		AT5G64860		AT3G44171
AT5G57530	AT5G01710		AT5G65010		AT3G44280
AT5G57560	AT5G01720		AT5G65020		AT3G44430
AT5G57800	AT5G01800		AT5G65220		AT3G44550
AT5G58003	AT5G01820		AT5G65310		AT3G44560
AT5G58495	AT5G01850		AT5G65360		AT3G44757
AT5G58610	AT5G02090		AT5G65440		AT3G44860
AT5G58650	AT5G02230		AT5G65670		AT3G44980
AT5G58660	AT5G02290		AT5G65730		AT3G45050
AT5G59220	AT5G02420		AT5G66040		AT3G45210
AT5G59530	AT5G02490		AT5G66190		AT3G45243
AT5G59845	AT5G02580		AT5G66410		AT3G45300
AT5G59880	AT5G02880		AT5G66530		AT3G45430
AT5G60220	AT5G03210		AT5G66570		AT3G45540
AT5G60615	AT5G03330		AT5G66590		AT3G45555
AT5G60620	AT5G03380		AT5G67070		AT3G45730
AT5G60920	AT5G03560		AT5G67150		AT3G46290
AT5G61110	AT5G03610		AT5G67280		AT3G46630
AT5G61260	AT5G03630		AT5G67385		AT3G46640
AT5G61620	AT5G03905		AT5G67420		AT3G46666
AT5G61650	AT5G04040				AT3G46960
AT5G62330	AT5G04200				AT3G46970
AT5G62550	AT5G04250				AT3G47010
AT5G63170	AT5G04340				AT3G47120
AT5G63250	AT5G04410				AT3G47130
AT5G63260	AT5G04540				AT3G47420
AT5G63520	AT5G04720				AT3G47470
AT5G64020	AT5G04760				AT3G47543
AT5G64360	AT5G04830				AT3G47550
AT5G64730	AT5G04930				AT3G47680
AT5G65430	AT5G04980				AT3G47690
AT5G65440	AT5G05110				AT3G47800
AT5G65620	AT5G05140				AT3G47860
AT5G65670	AT5G05190				AT3G48185
AT5G65830	AT5G05230				AT3G48208
AT5G65940	AT5G05410				AT3G48510
AT5G66160	AT5G05440				AT3G48745
AT5G66420	AT5G05600				AT3G48950
AT5G66460	AT5G05730				AT3G49070
AT5G66650	AT5G06230				AT3G49370
AT5G66670	AT5G06320				AT3G49490
AT5G66930	AT5G06530				AT3G49550
AT5G67130	AT5G06750				AT3G49560
AT5G67240	AT5G06960				AT3G49610
ATCG00050	AT5G07100				AT3G49630
ATCG00070	AT5G07440				AT3G49690
ATCG00580	AT5G07730				AT3G49890
ATCG00590	AT5G07920				AT3G49970
ATCG00600	AT5G08140				AT3G49980
ATCG01060	AT5G08240				AT3G50210
ATMG01260	AT5G08500				AT3G50270
AT1G01060	AT5G08790				AT3G50580
AT1G01100	AT5G09220				AT3G50590
AT1G01110	AT5G09440				AT3G50760
AT1G01225	AT5G09470				AT3G50870
AT1G01260	AT5G09530				AT3G50940
AT1G01270	AT5G09990				AT3G50960
AT1G01280	AT5G10300				AT3G50970
AT1G01340	AT5G10410				AT3G50980
AT1G01390	AT5G10490				AT3G51450
AT1G01420	AT5G10650				AT3G51500
AT1G01480	AT5G10695				AT3G53065
AT1G01490	AT5G10740				AT3G53090
AT1G01570	AT5G10760				AT3G53680
AT1G01660	AT5G10770				AT3G53800
AT1G01690	AT5G10930				AT3G53900
AT1G01780	AT5G11090				AT3G53920
AT1G02000	AT5G11210				AT3G53990
AT1G02010	AT5G11260				AT3G54290
AT1G02060	AT5G11520				AT3G54320
AT1G02120	AT5G11650				AT3G54470
AT1G02130	AT5G11670				AT3G55470
AT1G02205	AT5G11920				AT3G55573
AT1G02228	AT5G11930				AT3G55580
AT1G02280	AT5G11950				AT3G55665
AT1G02305	AT5G12010				AT3G55672
AT1G02405	AT5G12890				AT3G55890
AT1G02480	AT5G13080				AT3G56090
AT1G02520	AT5G13110				AT3G56160
AT1G02580	AT5G13170				AT3G56810
AT1G02660	AT5G13180				AT3G57090
AT1G02670	AT5G13190				AT3G57120
AT1G02681	AT5G13200				AT3G57160
AT1G02690	AT5G13220				AT3G57170
AT1G02740	AT5G13320				AT3G57240
AT1G02790	AT5G13550				AT3G57390
AT1G02820	AT5G13750				AT3G57440
AT1G02830	AT5G13800				AT3G57800
AT1G02840	AT5G13810				AT3G58080
AT1G02850	AT5G13820				AT3G58290
AT1G02900	AT5G13930				AT3G58310
AT1G02960	AT5G14000				AT3G58540
AT1G02980	AT5G14180				AT3G58590
AT1G03030	AT5G14420				AT3G58676
AT1G03055	AT5G14640				AT3G58680
AT1G03120	AT5G14730				AT3G58750
AT1G03140	AT5G14780				AT3G58760
AT1G03200	AT5G15190				AT3G58795
AT1G03210	AT5G15260				AT3G59110
AT1G03350	AT5G15500				AT3G59140
AT1G03600	AT5G15640				AT3G59180
AT1G03620	AT5G15860				AT3G59210
AT1G03660	AT5G16110				AT3G59230
AT1G03700	AT5G16230				AT3G59240
AT1G03760	AT5G16360				AT3G59300
AT1G03770	AT5G16370				AT3G59340
AT1G03820	AT5G16570				AT3G59350
AT1G03830	AT5G16910				AT3G59570
AT1G03860	AT5G16970				AT3G59720
AT1G03982	AT5G17000				AT3G59750
AT1G03990	AT5G17050				AT3G59860
AT1G04000	AT5G17060				AT3G59940
AT1G04040	AT5G17220				AT3G60010
AT1G04070	AT5G17280				AT3G60030
AT1G04130	AT5G17290				AT3G60400
AT1G04150	AT5G17330				AT3G60610
AT1G04230	AT5G17350				AT3G60620
AT1G04380	AT5G17380				AT3G60700
AT1G04410	AT5G17650				AT3G60740
AT1G04457	AT5G17760				AT3G60750
AT1G04500	AT5G17860				AT3G60910
AT1G04501	AT5G18130				AT3G61118
AT1G04540	AT5G18150				AT3G61185
AT1G04550	AT5G18270				AT3G61330
AT1G04560	AT5G18310				AT3G61571
AT1G04570	AT5G18350				AT3G61640
AT1G04590	AT5G18470				AT3G61680
AT1G04600	AT5G18480				AT3G61770
AT1G04625	AT5G18490				AT3G61850
AT1G04630	AT5G18630				AT3G62060
AT1G04635	AT5G18640				AT3G62260
AT1G04640	AT5G18670				AT3G62560
AT1G04645	AT5G18780				AT3G62660
AT1G04690	AT5G18980				AT3G62710
AT1G04700	AT5G19140				AT3G62720
AT1G04730	AT5G19230				AT3G63006
AT1G04830	AT5G19240				AT3G63060
AT1G04910	AT5G19430				AT3G63070
AT1G04940	AT5G19440				AT3G63160
AT1G04945	AT5G20000				AT3G63170
AT1G04950	AT5G20150				AT3G66654
AT1G05080	AT5G20230				AT4G00124
AT1G05085	AT5G20250				AT4G00150
AT1G05135	AT5G20300				AT4G00180
AT1G05170	AT5G20400				AT4G00330
AT1G05300	AT5G20410				AT4G00335
AT1G05330	AT5G20490				AT4G00370
AT1G05470	AT5G20790				AT4G00460
AT1G05630	AT5G20830				AT4G00700
AT1G05640	AT5G20910				AT4G00770
AT1G05785	AT5G20960				AT4G00880
AT1G05890	AT5G21090				AT4G00940
AT1G05910	AT5G21990				AT4G01000
AT1G05960	AT5G22060				AT4G01510
AT1G06040	AT5G22250				AT4G01530
AT1G06050	AT5G22300				AT4G01800
AT1G06060	AT5G22350				AT4G02075
AT1G06137	AT5G22380				AT4G02260
AT1G06210	AT5G22520				AT4G02340
AT1G06240	AT5G22570				AT4G02370
AT1G06260	AT5G22630				AT4G02390
AT1G06290	AT5G22690				AT4G02490
AT1G06310	AT5G22850				AT4G02680
AT1G06400	AT5G22860				AT4G02690
AT1G06410	AT5G23010				AT4G03090
AT1G06475	AT5G23020				AT4G03150
AT1G06480	AT5G23090				AT4G03210
AT1G06520	AT5G23340				AT4G03400
AT1G06560	AT5G23520				AT4G03410
AT1G06640	AT5G23660				AT4G03520
AT1G06750	AT5G23750				AT4G03530
AT1G06890	AT5G24110				AT4G03600
AT1G06950	AT5G24120				AT4G03610
AT1G07040	AT5G24160				AT4G03620
AT1G07050	AT5G24210				AT4G03740
AT1G07128	AT5G24530				AT4G03800
AT1G07135	AT5G24540				AT4G03813
AT1G07140	AT5G24590				AT4G03890
AT1G07150	AT5G24810				AT4G04020
AT1G07250	AT5G24870				AT4G04030
AT1G07300	AT5G25110				AT4G04040
AT1G07330	AT5G25350				AT4G04100
AT1G07420	AT5G25440				AT4G04190
AT1G07440	AT5G25560				AT4G04316
AT1G07450	AT5G25770				AT4G04330
AT1G07460	AT5G25820				AT4G04407
AT1G07550	AT5G25930				AT4G04408
AT1G07560	AT5G26030				AT4G04409
AT1G07570	AT5G26170				AT4G04495
AT1G07580	AT5G26340				AT4G04500
AT1G07590	AT5G26770				AT4G04710
AT1G07610	AT5G26920				AT4G04720
AT1G07620	AT5G26940				AT4G04985
AT1G07705	AT5G27350				AT4G05060
AT1G07730	AT5G27420				AT4G05087
AT1G07780	AT5G27520				AT4G05150
AT1G07795	AT5G27600				AT4G05220
AT1G07860	AT5G27830				AT4G05300
AT1G07901	AT5G27930				AT4G05370
AT1G07950	AT5G33290				AT4G05460
AT1G07970	AT5G34930				AT4G05635
AT1G08030	AT5G35370				AT4G06493
AT1G08032	AT5G35735				AT4G06537
AT1G08035	AT5G36220				AT4G06600
AT1G08105	AT5G36970				AT4G06611
AT1G08110	AT5G37540				AT4G06638
AT1G08130	AT5G37600				AT4G06640
AT1G08150	AT5G37670				AT4G06698
AT1G08200	AT5G37770				AT4G07390
AT1G08250	AT5G37960				AT4G07415
AT1G08260	AT5G38210				AT4G07420
AT1G08300	AT5G38240				AT4G07440
AT1G08315	AT5G38710				AT4G07454
AT1G08380	AT5G38895				AT4G07680
AT1G08490	AT5G38900				AT4G07840
AT1G08500	AT5G39030				AT4G07944
AT1G08600	AT5G39050				AT4G08035
AT1G08630	AT5G39520				AT4G08076
AT1G08660	AT5G39610				AT4G08200
AT1G08730	AT5G39670				AT4G08230
AT1G08740	AT5G39720				AT4G08540
AT1G08750	AT5G39880				AT4G08602
AT1G08810	AT5G39950				AT4G08770
AT1G08845	AT5G40240				AT4G08780
AT1G08920	AT5G40470				AT4G08790
AT1G08990	AT5G40640				AT4G08810
AT1G09000	AT5G40690				AT4G08840
AT1G09010	AT5G40720				AT4G08850
AT1G09070	AT5G40780				AT4G08872
AT1G09080	AT5G41080				AT4G09012
AT1G09090	AT5G41400				AT4G09020
AT1G09155	AT5G41750				AT4G09070
AT1G09170	AT5G41800				AT4G09153
AT1G09230	AT5G42010				AT4G09200
AT1G09245	AT5G42020				AT4G09250
AT1G09250	AT5G42050				AT4G09310
AT1G09310	AT5G42380				AT4G09464
AT1G09320	AT5G42440				AT4G09465
AT1G09330	AT5G42570				AT4G09466
AT1G09350	AT5G42650				AT4G09467
AT1G09380	AT5G42800				AT4G09540
AT1G09400	AT5G42940				AT4G10130
AT1G09421	AT5G43130				AT4G10140
AT1G09486	AT5G43170				AT4G10200
AT1G09520	AT5G43450				AT4G10320
AT1G09580	AT5G43580				AT4G10480
AT1G09590	AT5G43650				AT4G10580
AT1G09630	AT5G43780				AT4G10767
AT1G09640	AT5G43900				AT4G10820
AT1G09650	AT5G43910				AT4G11000
AT1G09730	AT5G44240				AT4G11040
AT1G09750	AT5G44290				AT4G11653
AT1G09780	AT5G44360				AT4G11911
AT1G09790	AT5G44480				AT4G11945
AT1G09794	AT5G44610				AT4G11980
AT1G09812	AT5G44790				AT4G12040
AT1G09840	AT5G44810				AT4G12140
AT1G09860	AT5G45000				AT4G12210
AT1G09870	AT5G45100				AT4G12290
AT1G09910	AT5G45110				AT4G12480
AT1G09930	AT5G45380				AT4G12500
AT1G09932	AT5G45410				AT4G12570
AT1G10070	AT5G45890				AT4G12590
AT1G10090	AT5G45900				AT4G12600
AT1G10130	AT5G46050				AT4G12760
AT1G10155	AT5G46080				AT4G12940
AT1G10160	AT5G46180				AT4G13250
AT1G10190	AT5G46230				AT4G13260
AT1G10290	AT5G46240				AT4G13264
AT1G10310	AT5G46350				AT4G13340
AT1G10417	AT5G46410				AT4G13360
AT1G10419	AT5G46520				AT4G13460
AT1G10480	AT5G46760				AT4G13490
AT1G10490	AT5G46780				AT4G13554
AT1G10586	AT5G46950				AT4G13555
AT1G10588	AT5G47070				AT4G13572
AT1G10600	AT5G47140				AT4G13640
AT1G10620	AT5G47200				AT4G13690
AT1G10640	AT5G47220				AT4G13850
AT1G10710	AT5G47230				AT4G13970
AT1G10720	AT5G47590				AT4G14010
AT1G10780	AT5G47730				AT4G14103
AT1G10790	AT5G47740				AT4G14260
AT1G10840	AT5G47860				AT4G14270
AT1G10850	AT5G47910				AT4G14660
AT1G10930	AT5G48020				AT4G14720
AT1G10940	AT5G48180				AT4G14723
AT1G11030	AT5G48380				AT4G14740
AT1G11090	AT5G48400				AT4G14910
AT1G11112	AT5G48410				AT4G15350
AT1G11170	AT5G49360				AT4G15450
AT1G11260	AT5G49450				AT4G15490
AT1G11320	AT5G49480				AT4G15540
AT1G11360	AT5G49520				AT4G15630
AT1G11450	AT5G49570				AT4G15735
AT1G11460	AT5G49665				AT4G15765
AT1G11490	AT5G49690				AT4G15770
AT1G11500	AT5G49710				AT4G16141
AT1G11510	AT5G49900				AT4G16146
AT1G11593	AT5G49930				AT4G16340
AT1G11630	AT5G50200				AT4G16370
AT1G11640	AT5G50260				AT4G16390
AT1G11655	AT5G50360				AT4G16566
AT1G11660	AT5G50380				AT4G16570
AT1G11670	AT5G50800				AT4G16630
AT1G11680	AT5G51050				AT4G16740
AT1G11740	AT5G51070				AT4G16880
AT1G11750	AT5G51190				AT4G16960
AT1G11765	AT5G51260				AT4G17150
AT1G11770	AT5G51640				AT4G17360
AT1G11780	AT5G51770				AT4G17370
AT1G11785	AT5G52070				AT4G17670
AT1G11905	AT5G52450				AT4G17765
AT1G12000	AT5G52640				AT4G17998
AT1G12060	AT5G52760				AT4G18000
AT1G12120	AT5G52810				AT4G18270
AT1G12130	AT5G53120				AT4G18501
AT1G12211	AT5G53350				AT4G18520
AT1G12240	AT5G53420				AT4G18690
AT1G12250	AT5G53450				AT4G18700
AT1G12300	AT5G53550				AT4G19030
AT1G12490	AT5G53820				AT4G19035
AT1G12500	AT5G53970				AT4G19120
AT1G12590	AT5G54060				AT4G19160
AT1G12610	AT5G54080				AT4G19200
AT1G12667	AT5G54240				AT4G19230
AT1G12669	AT5G54470				AT4G19430
AT1G12725	AT5G54490				AT4G19450
AT1G12850	AT5G54500				AT4G19710
AT1G12900	AT5G54510				AT4G19740
AT1G12920	AT5G54610				AT4G19800
AT1G12940	AT5G54780				AT4G19940
AT1G12960	AT5G54840				AT4G19970
AT1G12970	AT5G54870				AT4G19980
AT1G13010	AT5G54940				AT4G20310
AT1G13020	AT5G55410				AT4G20362
AT1G13040	AT5G55560				AT4G20365
AT1G13080	AT5G55850				AT4G20890
AT1G13170	AT5G55860				AT4G20970
AT1G13200	AT5G55970				AT4G21380
AT1G13220	AT5G56270				AT4G21830
AT1G13230	AT5G56350				AT4G22060
AT1G13245	AT5G56870				AT4G22190
AT1G13260	AT5G56980				AT4G22217
AT1G13280	AT5G57035				AT4G22235
AT1G13320	AT5G57050				AT4G22280
AT1G13340	AT5G57150				AT4G22440
AT1G13370	AT5G57220				AT4G22630
AT1G13420	AT5G57240				AT4G22700
AT1G13440	AT5G57480				AT4G22780
AT1G13470	AT5G57560				AT4G22870
AT1G13490	AT5G57610				AT4G23070
AT1G13607	AT5G57655				AT4G23210
AT1G13680	AT5G57900				AT4G23500
AT1G13700	AT5G57910				AT4G23550
AT1G13710	AT5G58120				AT4G23610
AT1G13750	AT5G58290				AT4G23800
AT1G13880	AT5G58350				AT4G24015
AT1G13930	AT5G58430				AT4G24080
AT1G13970	AT5G58650				AT4G24240
AT1G14030	AT5G58770				AT4G24320
AT1G14060	AT5G58940				AT4G24390
AT1G14070	AT5G59220				AT4G24400
AT1G14071	AT5G59400				AT4G24420
AT1G14110	AT5G59420				AT4G24650
AT1G14200	AT5G59430				AT4G24975
AT1G14205	AT5G59550				AT4G24977
AT1G14220	AT5G59780				AT4G25230
AT1G14270	AT5G59820				AT4G25350
AT1G14340	AT5G59840				AT4G25470
AT1G14370	AT5G60360				AT4G25480
AT1G14390	AT5G60580				AT4G25500
AT1G14470	AT5G60790				AT4G25610
AT1G14518	AT5G60900				AT4G25650
AT1G14540	AT5G61010				AT4G25660
AT1G14600	AT5G61210				AT4G25790
AT1G14620	AT5G61600				AT4G25835
AT1G14650	AT5G61640				AT4G25950
AT1G14688	AT5G61820				AT4G25980
AT1G14720	AT5G61900				AT4G26020
AT1G14740	AT5G62020				AT4G26080
AT1G14810	AT5G62150				AT4G26130
AT1G14870	AT5G62520				AT4G26225
AT1G14930	AT5G62570				AT4G26230
AT1G14940	AT5G62680				AT4G26260
AT1G14980	AT5G62770				AT4G26370
AT1G15100	AT5G62860				AT4G26440
AT1G15130	AT5G63130				AT4G26485
AT1G15300	AT5G63160				AT4G27310
AT1G15480	AT5G63370				AT4G27440
AT1G15530	AT5G63450				AT4G27540
AT1G15540	AT5G63680				AT4G27550
AT1G15560	AT5G63790				AT4G27560
AT1G15660	AT5G63850				AT4G27610
AT1G15690	AT5G63880				AT4G27620
AT1G15730	AT5G63990				AT4G27657
AT1G15740	AT5G64000				AT4G27700
AT1G15810	AT5G64120				AT4G27765
AT1G15820	AT5G64230				AT4G27780
AT1G15825	AT5G64260				AT4G27920
AT1G15840	AT5G64310				AT4G27950
AT1G15880	AT5G64370				AT4G28140
AT1G15890	AT5G64410				AT4G28320
AT1G16000	AT5G64430				AT4G28360
AT1G16060	AT5G64530				AT4G28600
AT1G16210	AT5G64550				AT4G28703
AT1G16220	AT5G64570				AT4G28720
AT1G16260	AT5G64660				AT4G28920
AT1G16270	AT5G64810				AT4G28930
AT1G16310	AT5G65110				AT4G29190
AT1G16410	AT5G65207				AT4G29240
AT1G16590	AT5G65210				AT4G29250
AT1G16635	AT5G65300				AT4G29510
AT1G16650	AT5G65380				AT4G29610
AT1G16690	AT5G65600				AT4G29630
AT1G16720	AT5G66210			AT1G01480	AT4G29654
AT1G16800	AT5G66250			AT1G55020	AT4G29840
AT1G16810	AT5G66440			AT1G58340	AT4G30067
AT1G16940	AT5G66490			AT1G62300	AT4G30090
AT1G16970	AT5G66760			AT1G69270	AT4G30190
AT1G17010	AT5G66930			AT1G69490	AT4G30220
AT1G17020	AT5G67080			AT2G33150	AT4G30510
AT1G17040	AT5G67300			AT2G47190	AT4G30650
AT1G17070	AT5G67310			AT3G44880	AT4G30660
AT1G17080	AT5G67340			AT4G13250	AT4G30710
AT1G17090	AT5G67480			AT4G15530	AT4G30870
AT1G17235	AT5G67490			AT4G22920	AT4G31040
AT1G17310				AT4G24230	AT4G31050
AT1G17330				AT5G13170	AT4G31200
AT1G17440				AT5G13800	AT4G31270
AT1G17490				AT5G39610	AT4G31290
AT1G17500				AT5G59220	AT4G31351
AT1G17510					AT4G31550
AT1G17540					AT4G31620
AT1G17545					AT4G31720
AT1G17570					AT4G31850
AT1G17580					AT4G32000
AT1G17630					AT4G32080
AT1G17660					AT4G32105
AT1G17665					AT4G32110
AT1G17680					AT4G32180
AT1G17744					AT4G32190
AT1G17770					AT4G32285
AT1G17790					AT4G32920
AT1G17800					AT4G33300
AT1G17810					AT4G33500
AT1G17900					AT4G33510
AT1G17910					AT4G33625
AT1G17940					AT4G33630
AT1G17960					AT4G33710
AT1G18070					AT4G33870
AT1G18220					AT4G33950
AT1G18240					AT4G33980
AT1G18320					AT4G33985
AT1G18330					AT4G34170
AT1G18335					AT4G34220
AT1G18370					AT4G34550
AT1G18410					AT4G34920
AT1G18420					AT4G34960
AT1G18430					AT4G35300
AT1G18440					AT4G35820
AT1G18485					AT4G35840
AT1G18510					AT4G35860
[truncated: 7,082 more rows]
